# Supplementary material for: A neutral cyclic aluminium (I) trimer
Source: Nat Commun. 2026 Jan 30;17:1732. doi: 10.1038/s41467-026-68432-1 (PMC12913658; doi:10.1038/s41467-026-68432-1)
Supplement: Supplementary file 3 — Supplementary Data 1 [file 41467_2026_68432_MOESM3_ESM.txt]

Full Structures(M06-2X-D3|def2-svp[C,H],def2-tzvp[Al,N]): 

2p-tol :
Al       0.193118000      1.484445000     -0.026441000
Al       1.174179000     -0.965053000     -0.125846000
Al      -1.413233000     -0.602564000      0.076748000
N        2.382795000     -2.038813000      1.010759000
N        0.268332000      3.132648000     -1.118116000
N        0.538761000      3.102563000      1.060369000
N        2.619542000     -1.812959000     -1.160880000
N       -2.849739000     -1.390629000     -1.027385000
N       -2.964652000     -1.154969000      1.152689000
C        0.508040000      3.862246000     -0.029836000
C        3.140226000     -2.326199000     -0.047559000
C       -0.152844000      3.655935000     -2.362605000
C       -3.591125000     -1.594550000      0.061513000
C        3.296973000     -1.682258000     -2.395253000
C        4.414994000     -3.082656000      0.013723000
C        0.631877000      3.399764000     -3.507474000
C        0.944635000      3.527160000      2.346336000
C        0.728012000      5.328739000     -0.043214000
C        4.482565000     -0.927645000     -2.507053000
C       -4.701129000     -0.081706000      2.527789000
C       -0.015501000      3.528451000      3.383075000
C        2.467944000     -2.677567000      2.268788000
C       -3.565925000     -0.909618000      2.406135000
C       -1.375171000      4.354001000     -2.471980000
C        2.642122000     -1.858635000      3.410933000
C        2.727918000     -2.307501000     -3.528128000
C        5.111982000     -0.181234000     -1.341785000
H        4.536551000     -0.393808000     -0.429778000
C        1.447992000      5.916466000     -1.090310000
H        1.842372000      5.291405000     -1.892547000
C        2.285578000      3.882484000      2.603176000
C        0.397244000      3.851466000      4.677477000
H       -0.334095000      3.839473000      5.488384000
C       -3.053330000     -2.013674000     -2.281572000
C        5.267023000     -2.931431000      1.114311000
H        4.991031000     -2.255870000      1.925308000
C       -1.476319000      3.190177000      3.128722000
H       -1.626569000      3.146854000      2.038487000
C       -1.800840000      4.758944000     -3.741616000
H       -2.749718000      5.291634000     -3.838286000
C       -5.312643000      0.684763000      1.364556000
H       -4.818518000      0.382670000      0.431736000
C       -2.955594000     -1.471965000      3.552074000
C        0.238373000      6.140141000      0.986835000
H       -0.328679000      5.696924000      1.805470000
C        3.357321000      3.918997000      1.524467000
H        2.903358000      3.627447000      0.566210000
C        1.954927000      2.665098000     -3.404497000
H        2.260229000      2.695583000     -2.347179000
C       -4.931856000     -2.231499000      0.054526000
C       -3.241329000     -1.184332000     -3.410579000
C        3.357835000     -2.160221000     -4.764740000
H        2.926360000     -2.635977000     -5.646519000
C        2.644404000      4.219829000      3.913245000
H        3.679245000      4.498769000      4.125323000
C       -3.036314000     -3.416853000     -2.419121000
C        0.158513000      3.810723000     -4.755395000
H        0.752526000      3.600806000     -5.646875000
C        1.435832000     -3.094690000     -3.404575000
H        1.391758000     -3.489908000     -2.376610000
C       -1.053431000      4.482413000     -4.880544000
H       -1.410905000      4.795403000     -5.862562000
C       -5.350719000     -3.027862000      1.126289000
H       -4.690983000     -3.183726000      1.979704000
C        1.718289000      4.194204000      4.949178000
H        2.023194000      4.447340000      5.965576000
C        2.381020000     -4.079581000      2.401279000
C       -5.251371000      0.109122000      3.801388000
H       -6.135772000      0.741239000      3.907317000
C        5.085962000     -0.821353000     -3.766096000
H        6.004896000     -0.239355000     -3.866298000
C       -3.527912000     -1.232353000      4.801920000
H       -3.067800000     -1.657988000      5.693830000
C        4.533750000     -1.424135000     -4.889031000
H        5.017613000     -1.322149000     -5.861461000
C        6.469929000     -3.627927000      1.169545000
H        7.128592000     -3.493576000      2.029952000
C        1.675178000      7.288601000     -1.100339000
H        2.247495000      7.731704000     -1.917887000
C        2.774637000     -2.456813000      4.662839000
H        2.927753000     -1.833054000      5.543901000
C        0.465176000      7.512673000      0.964387000
H        0.075887000      8.133429000      1.773925000
C        4.789732000     -3.941549000     -1.026027000
H        4.133436000     -4.071108000     -1.887735000
C       -2.788088000     -4.366695000     -1.260292000
H       -2.683545000     -3.777571000     -0.339138000
C       -4.680779000     -0.460521000      4.930952000
H       -5.121062000     -0.291644000      5.914700000
C       -6.606904000     -3.627865000      1.105144000
H       -6.917340000     -4.249063000      1.947519000
C        1.185523000      8.110143000     -0.077056000
C        2.708041000     -3.841732000      4.804615000
H        2.810048000     -4.299283000      5.789643000
C       -3.404541000     -1.774574000     -4.664241000
H       -3.548037000     -1.141260000     -5.540668000
C       -5.800846000     -2.035942000     -1.027464000
H       -5.496308000     -1.402123000     -1.861054000
C       -3.216663000     -3.964222000     -3.695374000
H       -3.204809000     -5.050250000     -3.812115000
C        2.628068000     -0.352644000      3.249969000
H        3.133666000     -0.117670000      2.298809000
C       -2.278633000      4.643386000     -1.284474000
H       -1.792238000      4.281483000     -0.368423000
C       -1.722990000     -2.350704000      3.415006000
H       -1.068689000     -1.891238000      2.655692000
C        2.166382000     -5.028920000      1.231378000
H        2.175268000     -4.452894000      0.296629000
C        4.471139000      2.909229000      1.818564000
H        4.911809000      3.080423000      2.812776000
H        5.277786000      3.003010000      1.077655000
H        4.088640000      1.877969000      1.785434000
C       -3.217546000      0.323848000     -3.261306000
H       -3.584036000      0.560412000     -2.248830000
C        6.852279000     -4.493317000      0.136864000
C        2.500093000     -4.633317000      3.683643000
H        2.434835000     -5.717575000      3.798210000
C       -3.395329000     -3.159302000     -4.812711000
H       -3.528400000     -3.607552000     -5.798346000
C        5.993751000     -4.635749000     -0.960321000
H        6.273483000     -5.302673000     -1.778315000
C        5.030149000      1.330691000     -1.571726000
H        5.490724000      1.871507000     -0.733577000
H        3.982836000      1.655830000     -1.658633000
H        5.562265000      1.618374000     -2.491868000
C       -5.049650000      2.185801000      1.528852000
H       -5.457582000      2.554482000      2.483210000
H       -5.528994000      2.748589000      0.714472000
H       -3.969253000      2.398608000      1.508070000
C       -7.477593000     -3.446383000      0.024969000
C       -3.952694000     -5.345607000     -1.071196000
H       -4.916544000     -4.819896000     -1.008587000
H       -3.816340000     -5.929812000     -0.148277000
H       -4.006306000     -6.056406000     -1.910481000
C        3.061946000      3.319618000     -4.233985000
H        4.021635000      2.822638000     -4.030577000
H        3.168324000      4.389834000     -4.001034000
H        2.869422000      3.225415000     -5.313192000
C        3.931314000      5.332838000      1.368756000
H        3.135862000      6.076599000      1.215127000
H        4.616619000      5.376312000      0.508768000
H        4.500400000      5.624198000      2.265303000
C       -1.468857000     -5.120185000     -1.454377000
H       -1.480418000     -5.700864000     -2.389987000
H       -1.304709000     -5.821851000     -0.624668000
H       -0.618600000     -4.421269000     -1.489811000
C       -6.811476000      0.403313000      1.215133000
H       -7.015566000     -0.676225000      1.167275000
H       -7.198899000      0.869527000      0.296766000
H       -7.377787000      0.820294000      2.062115000
C        6.561734000     -0.619604000     -1.105903000
H        7.207946000     -0.298926000     -1.937715000
H        6.644216000     -1.712147000     -1.013149000
H        6.955242000     -0.163266000     -0.184959000
C        3.279554000     -6.080772000      1.150137000
H        3.206813000     -6.793547000      1.986045000
H        4.276954000     -5.619263000      1.182602000
H        3.194931000     -6.656231000      0.215961000
C        1.787423000      1.194754000     -3.795688000
H        1.385354000      1.109840000     -4.818509000
H        1.091080000      0.682663000     -3.115190000
H        2.750675000      0.664929000     -3.759197000
C       -2.521519000      6.148322000     -1.123894000
H       -3.122620000      6.541109000     -1.958515000
H       -1.573164000      6.704820000     -1.095788000
H       -3.070921000      6.352255000     -0.192154000
C       -7.055075000     -2.635062000     -1.036702000
H       -7.723091000     -2.467638000     -1.884167000
C        1.404050000      9.598895000     -0.111570000
H        2.354017000      9.850519000     -0.601484000
H        1.410293000     10.024155000      0.900647000
H        0.598579000     10.094006000     -0.675907000
C       -3.600816000      3.880673000     -1.407430000
H       -4.249262000      4.102790000     -0.548222000
H       -3.425675000      2.793467000     -1.434369000
H       -4.141040000      4.169348000     -2.322581000
C        0.793044000     -5.699181000      1.314190000
H        0.674223000     -6.428111000      0.498448000
H       -0.008448000     -4.952539000      1.227841000
H        0.668713000     -6.233908000      2.268915000
C        0.234793000     -2.164076000     -3.595281000
H        0.207691000     -1.384052000     -2.819140000
H       -0.711467000     -2.722560000     -3.543751000
H        0.290882000     -1.660734000     -4.573985000
C       -1.832411000      1.813141000      3.697331000
H       -1.570273000      1.748664000      4.765886000
H       -1.297579000      1.012561000      3.165372000
H       -2.909845000      1.614262000      3.599725000
C       -8.824524000     -4.116720000     -0.011439000
H       -9.592298000     -3.441785000     -0.413638000
H       -9.136210000     -4.441152000      0.989691000
H       -8.795668000     -5.006221000     -0.659403000
C        1.343973000     -4.280418000     -4.364923000
H        1.232023000     -3.950155000     -5.408593000
H        0.456771000     -4.882972000     -4.121218000
H        2.232316000     -4.926490000     -4.302965000
C        8.138581000     -5.270581000      0.217654000
H        8.534031000     -5.491250000     -0.782561000
H        7.977131000     -6.231079000      0.731244000
H        8.902568000     -4.718438000      0.780827000
C       -2.415551000      4.264122000      3.688151000
H       -3.452894000      4.044401000      3.396265000
H       -2.158864000      5.266840000      3.314262000
H       -2.383279000      4.296240000      4.787620000
C        3.331363000      0.411542000      4.368536000
H        3.339776000      1.485743000      4.133651000
H        4.369336000      0.072626000      4.504297000
H        2.802880000      0.298864000      5.327266000
C       -1.776898000      0.828326000     -3.362029000
H       -1.330774000      0.534947000     -4.325781000
H       -1.147053000      0.404680000     -2.562334000
H       -1.742398000      1.922848000     -3.282721000
C       -0.911519000     -2.479442000      4.701945000
H       -0.709003000     -1.499467000      5.159081000
H        0.051943000     -2.963297000      4.483765000
H       -1.434268000     -3.100377000      5.446627000
C        1.178396000      0.123774000      3.129426000
H        0.650453000     -0.027379000      4.083422000
H        0.615993000     -0.440034000      2.363627000
H        1.139840000      1.192705000      2.885203000
C       -4.102000000      1.061944000     -4.265647000
H       -4.139247000      2.130179000     -4.006648000
H       -5.128980000      0.667363000     -4.273336000
H       -3.699403000      0.993778000     -5.287458000
C       -2.098273000     -3.746368000      2.903253000
H       -2.859181000     -4.201227000      3.557629000
H       -1.214032000     -4.398556000      2.906038000
H       -2.492997000     -3.712131000      1.877208000


2m-xyl:
Al       0.191640000      1.478646000     -0.021988000
Al       1.175741000     -0.965367000     -0.131671000
Al      -1.408735000     -0.607295000      0.077847000
N        2.380606000     -2.039936000      1.006360000
N        0.262523000      3.126297000     -1.112170000
N        0.537689000      3.094303000      1.066531000
N        2.622880000     -1.809631000     -1.164560000
N       -2.843001000     -1.392654000     -1.028080000
N       -2.961795000     -1.154533000      1.151982000
C        0.503131000      3.853738000     -0.023587000
C        3.139625000     -2.325462000     -0.050897000
C       -0.149861000      3.654248000     -2.357510000
C       -3.586942000     -1.592216000      0.059497000
C        3.302543000     -1.684662000     -2.398127000
C        4.414813000     -3.083142000      0.011004000
C        0.643587000      3.403586000     -3.497301000
C        0.943672000      3.524506000      2.350764000
C        0.719417000      5.321297000     -0.034273000
C        4.492397000     -0.936815000     -2.509898000
C       -4.703018000     -0.084394000      2.523388000
C       -0.015844000      3.532015000      3.387895000
C        2.467759000     -2.679123000      2.263924000
C       -3.565774000     -0.909920000      2.404131000
C       -1.370448000      4.354456000     -2.472054000
C        2.644926000     -1.860645000      3.405791000
C        2.734381000     -2.313828000     -3.529114000
C        5.125181000     -0.192950000     -1.344723000
H        4.546369000     -0.399844000     -0.433680000
C        1.455353000      5.902639000     -1.070550000
C        2.283812000      3.884956000      2.604041000
C        0.397318000      3.863908000      4.679956000
H       -0.333609000      3.857172000      5.491280000
C       -3.049098000     -2.015401000     -2.281953000
C        5.264131000     -2.917758000      1.108962000
C       -1.477224000      3.195613000      3.134564000
H       -1.628029000      3.154669000      2.044253000
C       -1.786765000      4.765605000     -3.742678000
H       -2.734151000      5.300194000     -3.843577000
C       -5.311264000      0.683742000      1.359473000
H       -4.813219000      0.384324000      0.428027000
C       -2.958813000     -1.473879000      3.550965000
C        0.200668000      6.120291000      0.987844000
C        3.352038000      3.924819000      1.522037000
H        2.895940000      3.631852000      0.565381000
C        1.967705000      2.671209000     -3.388654000
H        2.258018000      2.682449000     -2.326700000
C       -4.932009000     -2.222328000      0.050227000
C       -3.236091000     -1.185823000     -3.410770000
C        3.368933000     -2.176298000     -4.764563000
H        2.938385000     -2.655329000     -5.645045000
C        2.643757000      4.229853000      3.911822000
H        3.678213000      4.512421000      4.120982000
C       -3.040163000     -3.418713000     -2.418279000
C        0.179893000      3.821594000     -4.746694000
H        0.780558000      3.615942000     -5.634797000
C        1.441386000     -3.099431000     -3.403828000
H        1.394146000     -3.486834000     -2.372987000
C       -1.030923000      4.494328000     -4.877479000
H       -1.380985000      4.812365000     -5.860552000
C       -5.342292000     -3.024931000      1.117889000
C        1.718479000      4.209160000      4.948721000
H        2.023868000      4.468575000      5.963402000
C        2.384326000     -4.081399000      2.395258000
C       -5.260048000      0.100325000      3.794853000
H       -6.146366000      0.730129000      3.898744000
C        5.100237000     -0.839947000     -3.767495000
H        6.022789000     -0.263661000     -3.867619000
C       -3.538216000     -1.240915000      4.798886000
H       -3.081218000     -1.668544000      5.691467000
C        4.548720000     -1.446273000     -4.889060000
H        5.036152000     -1.351765000     -5.860483000
C        6.475225000     -3.609095000      1.180502000
C        1.686366000      7.279485000     -1.091253000
C        2.784848000     -2.459676000      4.656561000
H        2.940712000     -1.836466000      5.537554000
C        0.407078000      7.501243000      0.983568000
C        4.773474000     -3.949421000     -1.025361000
C       -2.799104000     -4.368892000     -1.258168000
H       -2.689777000     -3.779076000     -0.338083000
C       -4.694169000     -0.473168000      4.925116000
H       -5.139901000     -0.309393000      5.907289000
C       -6.601989000     -3.629560000      1.109968000
C        1.153538000      8.060424000     -0.059306000
C        2.722146000     -3.845056000      4.797243000
H        2.829790000     -4.303297000      5.781369000
C       -3.407235000     -1.776044000     -4.663443000
H       -3.550782000     -1.142716000     -5.539846000
C       -5.793897000     -2.007621000     -1.030710000
C       -3.227068000     -3.966131000     -3.693533000
H       -3.222027000     -5.052313000     -3.809317000
C        2.628643000     -0.354574000      3.245367000
H        3.132380000     -0.118642000      2.293422000
C       -2.278745000      4.643760000     -1.288136000
H       -1.797501000      4.277855000     -0.371019000
C       -1.722408000     -2.347844000      3.417150000
H       -1.067598000     -1.884809000      2.660520000
C        2.169706000     -5.029842000      1.224550000
H        2.173704000     -4.452092000      0.290928000
C        4.470900000      2.919427000      1.811375000
H        4.915619000      3.092743000      2.803455000
H        5.273369000      3.015617000      1.066168000
H        4.091973000      1.886756000      1.780419000
C       -3.207388000      0.322256000     -3.261402000
H       -3.573176000      0.559557000     -2.248787000
C        6.812119000     -4.473217000      0.132657000
C        2.510385000     -4.636172000      3.676448000
H        2.448430000     -5.720724000      3.790172000
C       -3.405737000     -3.161047000     -4.810885000
H       -3.544604000     -3.609326000     -5.795721000
C        5.976210000     -4.657418000     -0.974218000
C        5.056482000      1.319366000     -1.576346000
H        5.521391000      1.856951000     -0.738354000
H        4.012253000      1.654039000     -1.664397000
H        5.591719000      1.601436000     -2.496472000
C       -5.050956000      2.184890000      1.527653000
H       -5.461530000      2.551045000      2.481873000
H       -5.529133000      2.748738000      0.713270000
H       -3.970822000      2.399324000      1.509707000
C       -7.443586000     -3.404612000      0.016216000
C       -3.972361000     -5.337325000     -1.067001000
H       -4.932205000     -4.803576000     -1.011311000
H       -3.843144000     -5.916850000     -0.139766000
H       -4.028586000     -6.053443000     -1.901609000
C        3.082796000      3.347960000     -4.189405000
H        4.042063000      2.850344000     -3.985681000
H        3.182378000      4.413080000     -3.930332000
H        2.903486000      3.278532000     -5.272755000
C        3.918561000      5.341702000      1.364210000
H        3.117760000      6.082101000      1.221690000
H        4.594409000      5.390223000      0.496659000
H        4.496637000      5.633043000      2.255020000
C       -1.486319000     -5.133919000     -1.450971000
H       -1.504404000     -5.718917000     -2.383810000
H       -1.326294000     -5.833124000     -0.618232000
H       -0.630248000     -4.442420000     -1.491388000
C       -6.809117000      0.399767000      1.203040000
H       -7.011336000     -0.680368000      1.159155000
H       -7.191530000      0.861591000      0.280014000
H       -7.381074000      0.820527000      2.044394000
C        6.571026000     -0.643032000     -1.105109000
H        7.223360000     -0.321418000     -1.931819000
H        6.645215000     -1.736724000     -1.018905000
H        6.963344000     -0.194472000     -0.179475000
C        3.287274000     -6.076895000      1.137896000
H        3.215379000     -6.796574000      1.968004000
H        4.282895000     -5.612078000      1.175655000
H        3.205816000     -6.645891000      0.199068000
C        1.812399000      1.207674000     -3.810023000
H        1.427791000      1.139968000     -4.840796000
H        1.106521000      0.681003000     -3.150776000
H        2.776761000      0.680034000     -3.766856000
C       -2.516450000      6.149507000     -1.124558000
H       -3.119643000      6.545427000     -1.956236000
H       -1.566227000      6.703062000     -1.099141000
H       -3.062412000      6.353070000     -0.190341000
C       -7.060039000     -2.593774000     -1.058627000
C       -3.603102000      3.886145000     -1.418557000
H       -4.254659000      4.108573000     -0.561694000
H       -3.431676000      2.798413000     -1.447070000
H       -4.138314000      4.178620000     -2.335463000
C        0.799246000     -5.705768000      1.309725000
H        0.680878000     -6.432975000      0.492326000
H       -0.005660000     -4.962351000      1.227704000
H        0.679885000     -6.243591000      2.263375000
C        0.240650000     -2.170544000     -3.604552000
H        0.212576000     -1.384101000     -2.834945000
H       -0.705975000     -2.728339000     -3.549598000
H        0.298214000     -1.675411000     -4.587365000
C       -1.834849000      1.817742000      3.700643000
H       -1.572281000      1.751421000      4.768986000
H       -1.300845000      1.017719000      3.166973000
H       -2.912564000      1.619790000      3.602895000
C        1.353405000     -4.292763000     -4.355106000
H        1.245674000     -3.971053000     -5.401884000
H        0.465612000     -4.893912000     -4.110105000
H        2.241913000     -4.937897000     -4.284284000
C       -2.414851000      4.269770000      3.696572000
H       -3.451926000      4.055356000      3.399719000
H       -2.153092000      5.273974000      3.329399000
H       -2.386674000      4.295639000      4.796313000
C        3.333102000      0.410063000      4.362859000
H        3.339797000      1.484465000      4.128531000
H        4.371854000      0.072342000      4.496161000
H        2.806869000      0.296105000      5.322693000
C       -1.765474000      0.823661000     -3.362064000
H       -1.319182000      0.527719000     -4.324974000
H       -1.136769000      0.400352000     -2.561077000
H       -1.728892000      1.918269000     -3.284734000
C       -0.914419000     -2.473820000      4.706693000
H       -0.719308000     -1.493290000      5.165894000
H        0.052625000     -2.951840000      4.491100000
H       -1.436055000     -3.098824000      5.448746000
C        1.178173000      0.120075000      3.127111000
H        0.650799000     -0.034974000      4.080792000
H        0.616631000     -0.442362000      2.359721000
H        1.137869000      1.189652000      2.886083000
C       -4.090673000      1.062432000     -4.265228000
H       -4.125519000      2.130761000     -4.006345000
H       -5.118608000      0.669944000     -4.271890000
H       -3.689176000      0.993138000     -5.287393000
C       -2.089372000     -3.744765000      2.902715000
H       -2.852015000     -4.203115000      3.552782000
H       -1.202276000     -4.393116000      2.909651000
H       -2.479100000     -3.711377000      1.874786000
H        1.325166000      9.140351000     -0.068909000
H       -8.431446000     -3.873263000      0.001404000
H        7.757137000     -5.021308000      0.180379000
C        7.400426000     -3.397021000      2.349565000
H        6.835410000     -3.339522000      3.290078000
H        8.133562000     -4.209770000      2.432646000
H        7.955625000     -2.452825000      2.237706000
C        6.338048000     -5.614249000     -2.079344000
H        7.405034000     -5.870666000     -2.053777000
H        5.764317000     -6.549293000     -1.985868000
H        6.107308000     -5.181224000     -3.062522000
C       -7.018443000     -4.514074000      2.255407000
H       -8.083449000     -4.772642000      2.196167000
H       -6.440568000     -5.450781000      2.252662000
H       -6.834117000     -4.016782000      3.218179000
C       -7.993330000     -2.328333000     -2.210383000
H       -7.444104000     -2.301519000     -3.161508000
H       -8.772509000     -3.098520000     -2.279898000
H       -8.493306000     -1.355012000     -2.087574000
C       -0.191560000      8.356854000      2.068665000
H       -1.266497000      8.514182000      1.888928000
H       -0.087500000      7.873235000      3.049965000
H        0.289268000      9.342612000      2.113694000
C        2.515286000      7.891575000     -2.189504000
H        3.587981000      7.728368000     -2.002482000
H        2.275558000      7.436867000     -3.160682000
H        2.348186000      8.974093000     -2.261821000
H       -0.382594000      5.664181000      1.788905000
H        1.862480000      5.271447000     -1.862758000
H       -4.672491000     -3.189789000      1.962941000
H       -5.478123000     -1.368190000     -1.856893000
H        4.104000000     -4.082243000     -1.877609000
H        4.983189000     -2.234037000      1.912648000

p-tol dialumene:
C       -2.948433000     -3.152708000     -3.239024000
H       -3.141334000     -3.135622000     -4.314237000
C       -4.519499000      4.013268000      2.900217000
N       -2.744011000      1.245971000      0.277075000
C       -3.232034000      3.899248000     -0.698271000
H       -3.277255000      2.998081000     -1.332284000
N       -2.413098000     -0.805862000     -0.414379000
C       -3.194557000      0.443004000      3.050897000
H       -2.695814000     -0.128066000      2.254658000
C       -2.172702000      0.589461000      4.183922000
C       -4.223780000      4.384426000      1.590093000
H       -4.467311000      5.392162000      1.250589000
C       -2.886956000     -1.942427000     -2.535790000
C       -2.238874000     -3.222976000      1.023535000
H       -2.855175000     -2.411049000      1.445605000
C       -2.474453000     -3.222207000     -0.477516000
C       -4.195022000      2.737439000      3.343980000
H       -4.407787000      2.456332000      4.378030000
C       -3.588684000      1.804342000      2.495440000
C       -3.115259000     -0.635331000     -3.277626000
H       -3.040348000      0.194021000     -2.557871000
C       -2.659003000     -4.524422000      1.703939000
C       -4.418460000     -0.357187000      3.509579000
C       -2.549298000     -4.401699000     -1.216949000
H       -2.436593000     -5.363175000     -0.714961000
C       -4.526542000     -0.584993000     -3.873507000
C       -2.623991000     -1.992286000     -1.156197000
C       -3.625005000      3.485423000      0.706953000
C       -2.039463000     -0.399964000     -4.341799000
C       -2.770601000     -4.369643000     -2.594190000
C       -3.331733000      2.182020000      1.161738000
C       -3.328946000      0.094557000     -0.077227000
C       -0.779223000     -2.899677000      1.351970000
C       -4.149245000      4.954196000     -1.314466000
C       -1.775962000      4.376370000     -0.688890000
C       -4.793126000     -0.103843000     -0.188816000
C       -5.375802000     -1.359717000      0.028202000
C       -5.612600000      0.966757000     -0.570220000
C       -6.746803000     -1.532471000     -0.127954000
H       -4.757030000     -2.205524000      0.326329000
C       -6.980391000      0.780155000     -0.737273000
H       -5.171780000      1.946380000     -0.753669000
H       -7.185603000     -2.516676000      0.047952000
H       -7.602329000      1.622073000     -1.047948000
C       -7.571911000     -0.469002000     -0.514659000
C       -9.057681000     -0.658550000     -0.658415000
H       -9.561660000     -0.492635000      0.306451000
H       -9.299100000     -1.678136000     -0.986967000
H       -9.482208000      0.051053000     -1.380635000
Al      -1.029300000      0.627609000     -0.449056000
H       -3.882653000      5.116417000     -2.368727000
H       -4.053151000      5.923313000     -0.802697000
H       -5.205726000      4.649865000     -1.268691000
H       -4.993768000      4.725481000      3.576915000
H       -1.116784000      3.618892000     -0.237229000
H       -1.681771000      5.292974000     -0.086439000
H       -1.416981000      4.587076000     -1.707120000
H       -4.119353000     -1.364275000      3.839133000
H       -5.157846000     -0.460069000      2.701887000
H       -4.914771000      0.138071000      4.358637000
H       -1.860179000     -0.402182000      4.545841000
H       -2.598492000      1.140476000      5.036653000
H       -1.278035000      1.126300000      3.835384000
H       -3.689443000     -4.808518000      1.442933000
H       -2.598312000     -4.411381000      2.795815000
H       -1.993116000     -5.355212000      1.425871000
H       -0.467583000     -1.934453000      0.921967000
H       -0.108117000     -3.673704000      0.949205000
H       -0.628296000     -2.849595000      2.440142000
H       -4.709979000      0.390413000     -4.348592000
H       -5.288471000     -0.739879000     -3.094375000
H       -4.659778000     -1.363446000     -4.640407000
H       -2.201962000      0.563422000     -4.848187000
H       -2.056737000     -1.192121000     -5.106076000
H       -1.037804000     -0.385457000     -3.886254000
C        2.389814000     -4.289905000     -0.038428000
H        2.341383000     -4.963100000     -0.897430000
C        5.165122000      4.661471000     -1.055737000
N        2.761577000      1.347718000     -0.077763000
C        2.381074000      2.563585000     -2.625481000
H        2.217380000      1.496909000     -2.403347000
N        2.315968000     -0.654572000      0.701930000
C        4.749889000      2.282970000      1.890743000
H        4.145148000      1.366203000      1.941962000
C        4.252232000      3.207407000      3.006893000
C        4.224944000      4.178583000     -1.963631000
H        4.114174000      4.667021000     -2.933066000
C        2.337020000     -2.908590000     -0.253875000
C        2.632372000     -1.650606000      3.375074000
H        2.999223000     -0.680219000      3.002782000
C        2.518305000     -2.576267000      2.173646000
C        5.318798000      4.035286000      0.174484000
H        6.058615000      4.414991000      0.882729000
C        4.543937000      2.923727000      0.527148000
C        2.186821000     -2.389066000     -1.674642000
H        2.180958000     -1.289566000     -1.645043000
C        3.635063000     -2.148908000      4.418389000
C        6.210292000      1.874923000      2.109528000
C        2.550346000     -3.962519000      2.339113000
H        2.640045000     -4.381409000      3.342954000
C        3.358074000     -2.834268000     -2.557252000
C        2.399899000     -2.053596000      0.865471000
C        3.428030000      3.076362000     -1.653213000
C        0.844529000     -2.824017000     -2.273539000
C        2.487477000     -4.819835000      1.243236000
C        3.589820000      2.453565000     -0.396240000
C        3.219733000      0.107440000      0.091480000
C        1.264535000     -1.401299000      4.018592000
C        2.790516000      2.684987000     -4.092787000
C        1.057087000      3.283233000     -2.360488000
C        4.572717000     -0.349727000     -0.309331000
C        5.301908000     -1.229312000      0.502533000
C        5.131147000      0.079531000     -1.518273000
C        6.562917000     -1.661743000      0.109264000
H        4.882008000     -1.569863000      1.449428000
C        6.391681000     -0.365422000     -1.906858000
H        4.569806000      0.753303000     -2.166082000
H        7.120786000     -2.344380000      0.753886000
H        6.809780000     -0.028290000     -2.857305000
C        7.129136000     -1.239279000     -1.101222000
C        8.501166000     -1.707246000     -1.506127000
H        9.272352000     -1.239664000     -0.875238000
H        8.597040000     -2.795809000     -1.388683000
H        8.718839000     -1.451043000     -2.550790000
Al       1.161056000      0.931322000      1.028139000
H        2.048979000      2.182931000     -4.731084000
H        2.841317000      3.735170000     -4.417422000
H        3.772420000      2.224857000     -4.280252000
H        5.780505000      5.525174000     -1.311860000
H        0.773270000      3.183872000     -1.303570000
H        1.152187000      4.357769000     -2.586018000
H        0.243267000      2.861156000     -2.970658000
H        6.314368000      1.314332000      3.050942000
H        6.571701000      1.240523000      1.286586000
H        6.865589000      2.756887000      2.174656000
H        4.369280000      2.725557000      3.989376000
H        4.821970000      4.149455000      3.018358000
H        3.189451000      3.453815000      2.867894000
H        4.609631000     -2.383286000      3.964741000
H        3.790033000     -1.379225000      5.188388000
H        3.274494000     -3.053354000      4.930759000
H        0.553806000     -0.974849000      3.295421000
H        0.843142000     -2.345698000      4.399871000
H        1.352042000     -0.696085000      4.859249000
H        3.290425000     -2.365582000     -3.550714000
H        4.325365000     -2.560919000     -2.109970000
H        3.346676000     -3.925657000     -2.702634000
H        0.717032000     -2.406057000     -3.283750000
H        0.778181000     -3.920723000     -2.350624000
H        0.001216000     -2.482308000     -1.654274000
H        2.520084000     -5.900426000      1.389976000
H       -2.817460000     -5.300723000     -3.160895000


p-tol monomer:
C       -3.497420000     -3.472776000     -2.683089000
H       -3.928988000     -3.533474000     -3.684743000
C       -4.366208000      4.610921000      2.122277000
N       -2.652800000      1.173275000      0.400809000
C       -2.612801000      3.615600000     -1.118428000
H       -2.593048000      2.596503000     -1.538541000
N       -2.389965000     -0.921546000     -0.209581000
C       -3.846234000      0.970817000      3.104724000
H       -3.434341000      0.148904000      2.504228000
C       -2.945261000      1.114432000      4.336285000
C       -3.796926000      4.663384000      0.853288000
H       -3.790995000      5.608134000      0.307019000
C       -3.262306000     -2.212884000     -2.117749000
C       -1.772372000     -3.242981000      1.268761000
H       -2.207567000     -2.353372000      1.752756000
C       -2.385834000     -3.337949000     -0.118076000
C       -4.378126000      3.407144000      2.815941000
H       -4.822523000      3.366507000      3.813026000
C       -3.826105000      2.243229000      2.271171000
C       -3.610085000     -0.972590000     -2.926099000
H       -3.426919000     -0.083657000     -2.305422000
C       -2.074522000     -4.450291000      2.155480000
C       -5.273576000      0.580547000      3.503830000
C       -2.640567000     -4.569405000     -0.720516000
H       -2.411502000     -5.491005000     -0.184182000
C       -5.092163000     -0.956578000     -3.316352000
C       -2.701112000     -2.155120000     -0.827072000
C       -3.238349000      3.527849000      0.263445000
C       -2.706579000     -0.849693000     -4.157631000
C       -3.191765000     -4.641403000     -1.999066000
C       -3.252517000      2.309628000      0.982341000
C       -3.264912000      0.025718000      0.118620000
C       -0.259181000     -3.017291000      1.166861000
C       -3.414786000      4.485577000     -2.089000000
C       -1.164882000      4.108271000     -1.017762000
C       -4.739021000     -0.160749000      0.116267000
C       -5.296787000     -1.370547000      0.547982000
C       -5.585530000      0.865368000     -0.318355000
C       -6.676605000     -1.542731000      0.549445000
H       -4.647748000     -2.178041000      0.889491000
C       -6.964718000      0.679303000     -0.322688000
H       -5.163688000      1.809674000     -0.664672000
H       -7.098899000     -2.489766000      0.891524000
H       -7.613309000      1.484018000     -0.674283000
C       -7.533340000     -0.522526000      0.115477000
C       -9.026266000     -0.709429000      0.145748000
H       -9.418582000     -0.512203000      1.155350000
H       -9.302727000     -1.738530000     -0.120405000
H       -9.528728000     -0.022701000     -0.547564000
Al      -0.926635000      0.467263000     -0.385667000
H       -2.992809000      4.407040000     -3.101359000
H       -3.383274000      5.548075000     -1.805726000
H       -4.469789000      4.176935000     -2.130744000
H       -4.799567000      5.507223000      2.567983000
H       -0.568518000      3.469158000     -0.350280000
H       -1.141156000      5.131964000     -0.612579000
H       -0.681351000      4.112439000     -2.006250000
H       -5.278173000     -0.396986000      4.009332000
H       -5.931033000      0.518102000      2.623867000
H       -5.704954000      1.316560000      4.199491000
H       -2.933816000      0.180958000      4.918731000
H       -3.304848000      1.920064000      4.994431000
H       -1.912897000      1.354032000      4.044077000
H       -3.152290000     -4.667195000      2.193123000
H       -1.725656000     -4.259968000      3.180532000
H       -1.557353000     -5.354051000      1.799733000
H       -0.022105000     -2.129398000      0.562219000
H        0.220409000     -3.883758000      0.686339000
H        0.186659000     -2.883860000      2.163865000
H       -5.351889000     -0.004089000     -3.802460000
H       -5.737402000     -1.082368000     -2.434042000
H       -5.322380000     -1.766186000     -4.025707000
H       -2.943948000      0.064950000     -4.721419000
H       -2.842586000     -1.709038000     -4.831901000
H       -1.646533000     -0.812532000     -3.867219000
H       -3.384034000     -5.612059000     -2.458300000

Truncated Structures (M06-2X-D3|def2-svp):

2:
Al       0.660359000      1.398633000     -0.094685000
Al       1.506838000     -0.877228000     -0.845431000
Al      -0.960240000     -0.664453000     -0.165981000
N        2.377308000     -1.703339000      0.755436000
N        0.179032000      3.005563000     -1.135868000
N        0.907792000      3.072673000      0.921523000
N        3.004315000     -2.070380000     -1.307532000
N       -2.662148000     -0.796946000     -1.170297000
N       -2.392550000     -1.513412000      0.882535000
C        0.462789000      3.799458000     -0.105254000
C        3.223575000     -2.368112000     -0.020572000
C       -0.530949000      3.305552000     -2.303920000
C       -3.244801000     -1.410181000     -0.141241000
C        3.815986000     -2.361128000     -2.411021000
C        4.253886000     -3.323029000      0.464097000
C       -0.122337000      2.689157000     -3.495774000
C        1.465685000      3.515491000      2.127035000
C        0.296473000      5.275169000     -0.096341000
C        5.217758000     -2.306795000     -2.361637000
C       -3.879157000     -1.356370000      2.841266000
C        1.092752000      2.856870000      3.308402000
C        2.108803000     -1.915557000      2.113005000
C       -2.685203000     -1.770647000      2.228907000
C       -1.666558000      4.130426000     -2.314206000
C        1.879265000     -0.796224000      2.926744000
C        3.190485000     -2.664406000     -3.629075000
C        0.728490000      6.030228000     -1.192506000
C        2.410856000      4.549836000      2.190117000
C        1.647881000      3.234090000      4.528791000
H        1.344099000      2.717659000      5.441213000
C       -3.110652000     -0.785052000     -2.502523000
C        5.053762000     -2.991825000      1.563390000
C       -2.352980000      4.357214000     -3.504644000
H       -3.233434000      5.001820000     -3.500189000
C       -1.712733000     -2.417997000      3.004440000
C       -0.295531000      5.909121000      1.001938000
C       -4.636972000     -1.929149000     -0.144818000
C       -3.011117000      0.401804000     -3.240070000
C        3.949432000     -2.926054000     -4.766473000
H        3.446039000     -3.161321000     -5.705653000
C        2.952191000      4.926927000      3.416278000
H        3.685539000      5.734209000      3.451684000
C       -3.613052000     -1.938221000     -3.123722000
C       -0.818163000      2.916836000     -4.679554000
H       -0.489224000      2.428328000     -5.598201000
C       -1.930365000      3.759603000     -4.692676000
H       -2.472319000      3.942279000     -5.621891000
C       -4.911631000     -3.185181000      0.407591000
C        2.576082000      4.273598000      4.590236000
H        3.007473000      4.570508000      5.546822000
C        2.011226000     -3.197527000      2.676266000
C       -4.108599000     -1.630668000      4.186449000
H       -5.043630000     -1.305369000      4.645712000
C        5.968953000     -2.581881000     -3.500980000
H        7.057991000     -2.538235000     -3.446040000
C       -1.949827000     -2.682444000      4.350908000
H       -1.182058000     -3.193117000      4.933689000
C        5.342604000     -2.894505000     -4.707741000
H        5.936860000     -3.103645000     -5.598014000
C        6.018533000     -3.888997000      2.014557000
C        0.574264000      7.414062000     -1.185009000
C        1.575075000     -0.953725000      4.275545000
H        1.403174000     -0.069698000      4.892043000
C       -0.459840000      7.291951000      0.997464000
C        4.420809000     -4.555706000     -0.176938000
C       -3.151125000     -2.300982000      4.947695000
H       -3.335453000     -2.513102000      6.001570000
C       -6.213654000     -3.677771000      0.395829000
C       -0.022492000      8.044924000     -0.092804000
C        1.505296000     -2.228509000      4.837906000
H        1.274977000     -2.350162000      5.897274000
C       -3.433473000      0.435913000     -4.567786000
H       -3.352923000      1.370053000     -5.125105000
C       -5.669627000     -1.167957000     -0.703136000
C       -4.038965000     -1.892735000     -4.447718000
H       -4.430285000     -2.796950000     -4.916816000
C        6.179014000     -5.121025000      1.379567000
C        1.721812000     -3.346122000      4.031178000
H        1.655357000     -4.349230000      4.456508000
C       -3.955067000     -0.705511000     -5.175479000
H       -4.287128000     -0.672719000     -6.213942000
C        5.378050000     -5.454378000      0.286660000
C       -7.244627000     -2.914479000     -0.153716000
C       -6.972475000     -1.659596000     -0.699612000
H       -0.147236000      9.128809000     -0.091246000
H       -8.265294000     -3.300068000     -0.157034000
H        6.932352000     -5.824401000      1.737546000
H       -0.626856000      5.314293000      1.855028000
H        1.184067000      5.527057000     -2.047399000
H       -4.099837000     -3.768816000      0.845709000
H       -5.445208000     -0.192690000     -1.138798000
H        3.797560000     -4.803672000     -1.038090000
H        4.914575000     -2.029882000      2.060278000
H       -0.927727000      7.784304000      1.850853000
H        0.917490000      8.002098000     -2.037050000
H       -2.011818000      4.582473000     -1.383560000
H        0.748307000      2.030666000     -3.468827000
H        2.099540000     -2.695756000     -3.661264000
H        5.713395000     -2.038192000     -1.427959000
H        5.502612000     -6.417345000     -0.210200000
H        6.645107000     -3.626872000      2.867996000
H        2.159138000     -4.074355000      2.044506000
H        1.964907000      0.199691000      2.485301000
H        2.722120000      5.048231000      1.270951000
H        0.352750000      2.054923000      3.246787000
H       -4.623252000     -0.810137000      2.260864000
H       -0.768614000     -2.711012000      2.537443000
H       -6.425698000     -4.659444000      0.821216000
H       -7.777912000     -1.062854000     -1.129429000
H       -2.607193000      1.297619000     -2.760934000
H       -3.660903000     -2.871258000     -2.560313000

2 (C3 relaxed):
Al       1.456330000     -0.329590000      0.742520000
Al      -0.445680000      1.435860000      0.750370000
Al      -1.022900000     -1.093630000      0.760860000
N       -0.575160000      2.729370000     -0.745950000
N        2.642540000     -0.872800000     -0.749040000
N        3.199270000     -0.999380000      1.363000000
N       -0.729980000      3.283140000      1.365380000
N       -2.473590000     -2.274410000      1.372770000
N       -2.080670000     -1.846180000     -0.736560000
C       -0.687230000      3.741130000      0.110000000
C        3.575490000     -1.273800000      0.109730000
C       -2.894410000     -2.460170000      0.117180000
C       -0.716680000      5.174820000     -0.276940000
C        0.015050000      6.114440000      0.458540000
C       -1.463890000      5.583140000     -1.387440000
C        0.000000000      7.454310000      0.080540000
C       -1.485440000      6.926560000     -1.753180000
C       -0.752370000      7.861680000     -1.021890000
H        0.594870000      5.788490000      1.323950000
H       -2.025550000      4.842640000     -1.959760000
H        0.575620000      8.184520000      0.650700000
H       -2.073250000      7.244140000     -2.615270000
H       -0.766560000      8.913110000     -1.312960000
C       -1.100840000      3.971530000      2.526560000
C       -0.436760000      3.656810000      3.720710000
C       -2.138330000      4.916070000      2.552450000
C       -0.789760000      4.286540000      4.911030000
C       -2.476870000      5.549450000      3.745120000
C       -1.806260000      5.241570000      4.929110000
H        0.365850000      2.916690000      3.690820000
H       -2.682250000      5.142990000      1.634590000
H       -0.261480000      4.031250000      5.831100000
H       -3.284170000      6.283710000      3.749730000
H       -2.080070000      5.737320000      5.861150000
C       -0.162830000      2.788740000     -2.085290000
C        0.926150000      3.577420000     -2.488150000
C       -0.816430000      1.985950000     -3.030710000
C        1.329500000      3.587590000     -3.820450000
C       -0.406770000      2.005470000     -4.362590000
C        0.660690000      2.808120000     -4.765480000
H        1.456450000      4.173440000     -1.743750000
H       -1.648550000      1.352040000     -2.712040000
H        2.177290000      4.205600000     -4.120500000
H       -0.931990000      1.380170000     -5.086130000
H        0.976020000      2.821430000     -5.810030000
C       -4.117680000     -3.207750000     -0.271210000
C       -5.296500000     -3.053980000      0.467660000
C       -4.095050000     -4.054560000     -1.385080000
C       -6.445980000     -3.742740000      0.089940000
C       -5.244290000     -4.750860000     -1.750490000
C       -6.419880000     -4.593840000     -1.015660000
H       -5.305860000     -2.392430000      1.335790000
H       -3.173700000     -4.163040000     -1.960130000
H       -7.365520000     -3.617330000      0.662960000
H       -5.223310000     -5.415430000     -2.615070000
H       -7.320610000     -5.136600000     -1.306450000
C       -2.877370000     -2.950190000      2.530320000
C       -3.171900000     -4.322240000      2.546560000
C       -2.934750000     -2.227640000      3.730590000
C       -3.544830000     -4.942880000      3.735640000
C       -3.297070000     -2.858970000      4.917270000
C       -3.611560000     -4.217920000      4.925720000
H       -3.097580000     -4.899340000      1.623950000
H       -2.698650000     -1.161530000      3.708630000
H       -3.773600000     -6.009910000      3.732480000
H       -3.338760000     -2.281330000      5.842120000
H       -3.899070000     -4.711220000      5.854930000
C       -2.337780000     -1.519740000     -2.075990000
C       -3.567140000     -0.977540000     -2.481650000
C       -1.312790000     -1.680220000     -3.018980000
C       -3.776570000     -0.636480000     -3.815020000
C       -1.533400000     -1.338410000     -4.351760000
C       -2.764330000     -0.822490000     -4.757750000
H       -4.350530000     -0.818780000     -1.738910000
H       -0.346580000     -2.078300000     -2.696770000
H       -4.737190000     -0.216670000     -4.117840000
H       -0.726930000     -1.477180000     -5.073330000
H       -2.933000000     -0.558780000     -5.803080000
C        3.978020000     -1.018180000      2.526080000
C        5.318020000     -0.602020000      2.552480000
C        3.366840000     -1.420770000      3.722170000
C        6.032060000     -0.621190000      3.747490000
C        4.085070000     -1.425630000      4.914600000
C        5.423530000     -1.033410000      4.933260000
H        5.792190000     -0.255440000      1.633360000
H        2.322030000     -1.737460000      3.692510000
H        7.074160000     -0.297300000      3.752340000
H        3.594510000     -1.743800000      5.835950000
H        5.987050000     -1.040940000      5.866970000
C        4.832980000     -1.965910000     -0.272130000
C        5.564160000     -1.524940000     -1.380740000
C        5.277330000     -3.068810000      0.466230000
C        6.739060000     -2.179490000     -1.741690000
C        6.445780000     -3.727400000      0.092820000
C        7.178840000     -3.281540000     -1.007730000
H        5.206130000     -0.668870000     -1.955490000
H        4.702010000     -3.406250000      1.330240000
H        7.311250000     -1.830690000     -2.602220000
H        6.787520000     -4.590670000      0.665160000
H        8.096970000     -3.796170000     -1.295180000
C        2.492080000     -1.259330000     -2.088720000
C        2.115660000     -0.292880000     -3.032240000
C        2.641930000     -2.594600000     -2.494530000
C        1.931540000     -0.655720000     -4.365060000
C        2.452420000     -2.947340000     -3.827810000
C        2.104190000     -1.979210000     -4.770870000
H        1.973280000      0.742600000     -2.710790000
H        2.898910000     -3.351990000     -1.752360000
H        1.646440000      0.111120000     -5.086940000
H        2.572600000     -3.988900000     -4.130230000
H        1.960780000     -2.257850000     -5.816090000

INT-1:
Al       1.303740000     -0.333720000      0.931880000
Al      -0.208980000      1.740350000      1.213970000
Al      -1.279630000     -0.592390000      0.931710000
N       -0.440600000      2.901870000     -0.379460000
N        2.606960000     -0.741550000     -0.506320000
N        2.922740000     -1.240000000      1.600880000
N       -0.300360000      3.656970000      1.663310000
N       -2.768910000     -1.688470000      1.594810000
N       -2.270450000     -1.514250000     -0.525210000
C       -0.455180000      3.991760000      0.376600000
C        3.447780000     -1.280020000      0.373600000
C       -3.054540000     -2.117760000      0.361800000
C       -0.613830000      5.380190000     -0.128730000
C        0.256530000      6.383960000      0.309950000
C       -1.630240000      5.683250000     -1.041190000
C        0.113790000      7.683530000     -0.169560000
C       -1.776620000      6.987610000     -1.506930000
C       -0.903800000      7.986800000     -1.074800000
H        1.041160000      6.139980000      1.028620000
H       -2.302110000      4.893550000     -1.382560000
H        0.796480000      8.463980000      0.168790000
H       -2.573220000      7.224160000     -2.213460000
H       -1.017580000      9.006850000     -1.444840000
C       -0.439080000      4.462200000      2.799830000
C        0.399870000      4.201220000      3.893600000
C       -1.412350000      5.467430000      2.915240000
C        0.282330000      4.940790000      5.066900000
C       -1.514020000      6.210700000      4.088230000
C       -0.669090000      5.955730000      5.168520000
H        1.146840000      3.410100000      3.799230000
H       -2.095640000      5.655080000      2.086430000
H        0.943710000      4.723460000      5.907200000
H       -2.274060000      6.990430000      4.161560000
H       -0.758400000      6.537930000      6.086410000
C       -0.481640000      2.784540000     -1.772570000
C        0.253130000      3.610160000     -2.637740000
C       -1.256690000      1.747730000     -2.312090000
C        0.173120000      3.417530000     -4.015450000
C       -1.319930000      1.551730000     -3.688580000
C       -0.614960000      2.395150000     -4.547790000
H        0.884850000      4.397670000     -2.224590000
H       -1.820810000      1.106420000     -1.629970000
H        0.742540000      4.070650000     -4.679410000
H       -1.925980000      0.733310000     -4.082380000
H       -0.668160000      2.248080000     -5.627530000
C       -4.080140000     -3.145700000      0.045080000
C       -5.360420000     -3.050040000      0.601860000
C       -3.762680000     -4.214980000     -0.800460000
C       -6.319950000     -4.014680000      0.305010000
C       -4.722150000     -5.184280000     -1.081710000
C       -6.001170000     -5.083100000     -0.533520000
H       -5.598840000     -2.218750000      1.267790000
H       -2.763590000     -4.283080000     -1.234610000
H       -7.319260000     -3.934510000      0.734610000
H       -4.470980000     -6.020350000     -1.735590000
H       -6.752640000     -5.840890000     -0.760260000
C       -3.284520000     -2.149930000      2.813420000
C       -3.325770000     -3.512180000      3.142960000
C       -3.714030000     -1.204180000      3.754910000
C       -3.802370000     -3.915000000      4.387950000
C       -4.180380000     -1.614270000      5.001820000
C       -4.229910000     -2.971200000      5.323250000
H       -2.970280000     -4.247270000      2.419370000
H       -3.670810000     -0.146610000      3.486460000
H       -3.828710000     -4.977860000      4.633730000
H       -4.506840000     -0.867180000      5.726950000
H       -4.595270000     -3.292140000      6.299480000
C       -2.234170000     -1.675070000     -1.916970000
C       -3.388430000     -1.634460000     -2.713110000
C       -0.983390000     -1.836570000     -2.531940000
C       -3.289160000     -1.798180000     -4.093600000
C       -0.891530000     -1.986840000     -3.913290000
C       -2.044790000     -1.980440000     -4.699520000
H       -4.359830000     -1.479120000     -2.240960000
H       -0.087750000     -1.848640000     -1.906140000
H       -4.195320000     -1.775100000     -4.701430000
H        0.093320000     -2.106350000     -4.368310000
H       -1.974240000     -2.105470000     -5.780850000
C        3.584310000     -1.498270000      2.811360000
C        4.838350000     -0.949110000      3.113030000
C        2.942600000     -2.303380000      3.761440000
C        5.442660000     -1.220900000      4.337830000
C        3.548190000     -2.560930000      4.988940000
C        4.802760000     -2.025320000      5.281200000
H        5.329610000     -0.305040000      2.382000000
H        1.964460000     -2.718780000      3.511190000
H        6.419860000     -0.789530000      4.560780000
H        3.038550000     -3.191100000      5.720340000
H        5.277870000     -2.229700000      6.241400000
C        4.788220000     -1.831660000      0.046660000
C        5.628650000     -1.137120000     -0.830890000
C        5.212180000     -3.039100000      0.612930000
C        6.888210000     -1.646770000     -1.134400000
C        6.467690000     -3.550930000      0.295140000
C        7.307010000     -2.854580000     -0.575010000
H        5.288190000     -0.198670000     -1.272360000
H        4.554380000     -3.573200000      1.300800000
H        7.544210000     -1.100980000     -1.813650000
H        6.793970000     -4.495370000      0.732380000
H        8.292450000     -3.254850000     -0.818130000
C        2.643580000     -0.827250000     -1.903700000
C        2.205990000      0.277060000     -2.649370000
C        3.038410000     -1.993610000     -2.579160000
C        2.204290000      0.228930000     -4.041520000
C        3.042690000     -2.029020000     -3.971330000
C        2.634370000     -0.917620000     -4.710090000
H        1.875840000      1.175390000     -2.121770000
H        3.340380000     -2.871150000     -2.005990000
H        1.863500000      1.100900000     -4.600760000
H        3.361360000     -2.939570000     -4.481840000
H        2.639200000     -0.949720000     -5.800490000
C       -0.175780000     -0.677200000      4.196260000
H        0.845710000     -0.311180000      4.040090000
H       -0.992150000     -0.060920000      3.800080000
C       -0.419690000     -1.796990000      4.874810000
H        0.397680000     -2.391120000      5.292980000
H       -1.438610000     -2.157380000      5.042390000

TS-1:
Al       1.294500000     -0.363930000      0.883600000
Al      -0.217830000      1.702870000      1.217420000
Al      -1.287450000     -0.633280000      0.966710000
N       -0.469820000      2.881590000     -0.355420000
N        2.590400000     -0.776280000     -0.565900000
N        2.937990000     -1.222360000      1.548150000
N       -0.302230000      3.615010000      1.692130000
N       -2.799980000     -1.708450000      1.608910000
N       -2.280650000     -1.535640000     -0.505460000
C       -0.463260000      3.964860000      0.409880000
C        3.453310000     -1.273560000      0.317570000
C       -3.081910000     -2.129210000      0.371910000
C       -0.602550000      5.359540000     -0.082680000
C        0.277310000      6.349320000      0.368850000
C       -1.609630000      5.681850000     -0.998940000
C        0.153070000      7.654100000     -0.101530000
C       -1.737390000      6.991300000     -1.455720000
C       -0.855240000      7.976530000     -1.010590000
H        1.055120000      6.090140000      1.089580000
H       -2.288810000      4.902700000     -1.349940000
H        0.843170000      8.423650000      0.246630000
H       -2.526640000      7.242900000     -2.165280000
H       -0.954340000      9.000660000     -1.373530000
C       -0.435670000      4.406240000      2.838570000
C        0.399480000      4.123750000      3.930030000
C       -1.400600000      5.418100000      2.966070000
C        0.286170000      4.848380000      5.113000000
C       -1.497990000      6.146270000      4.148860000
C       -0.657090000      5.869670000      5.226970000
H        1.140720000      3.328370000      3.825820000
H       -2.081010000      5.622500000      2.138830000
H        0.944600000      4.614440000      5.951150000
H       -2.251620000      6.931270000      4.231530000
H       -0.743080000      6.440110000      6.152520000
C       -0.484280000      2.765040000     -1.748290000
C        0.261730000      3.591980000     -2.602430000
C       -1.238860000      1.717980000     -2.297680000
C        0.214570000      3.388300000     -3.980170000
C       -1.269910000      1.511910000     -3.673510000
C       -0.552650000      2.355540000     -4.522560000
H        0.879010000      4.386660000     -2.181430000
H       -1.810510000      1.075180000     -1.623040000
H        0.793710000      4.041140000     -4.635930000
H       -1.859380000      0.685170000     -4.074940000
H       -0.580320000      2.200490000     -5.602200000
C       -4.121810000     -3.139190000      0.044000000
C       -5.406640000     -3.019620000      0.585460000
C       -3.813790000     -4.215370000     -0.796290000
C       -6.380020000     -3.967030000      0.278320000
C       -4.787380000     -5.167450000     -1.087760000
C       -6.070820000     -5.042240000     -0.555070000
H       -5.637920000     -2.183160000      1.247420000
H       -2.811040000     -4.302370000     -1.218450000
H       -7.382760000     -3.867980000      0.695840000
H       -4.543670000     -6.008900000     -1.737550000
H       -6.833230000     -5.786510000     -0.789950000
C       -3.342760000     -2.152730000      2.821720000
C       -3.412170000     -3.511630000      3.159510000
C       -3.766770000     -1.192940000      3.751460000
C       -3.906460000     -3.897190000      4.403180000
C       -4.251010000     -1.585820000      4.997000000
C       -4.325110000     -2.939410000      5.328150000
H       -3.062910000     -4.257730000      2.444130000
H       -3.702770000     -0.138400000      3.475250000
H       -3.953640000     -4.957640000      4.656190000
H       -4.572240000     -0.828260000      5.713600000
H       -4.703840000     -3.246970000      6.303590000
C       -2.222800000     -1.703420000     -1.895580000
C       -3.361490000     -1.652000000     -2.713230000
C       -0.963160000     -1.883880000     -2.486610000
C       -3.238100000     -1.823430000     -4.090930000
C       -0.846570000     -2.040920000     -3.865220000
C       -1.984930000     -2.023590000     -4.672820000
H       -4.339550000     -1.482510000     -2.260030000
H       -0.080380000     -1.905570000     -1.843270000
H       -4.132350000     -1.792000000     -4.715820000
H        0.145290000     -2.174560000     -4.301030000
H       -1.895860000     -2.154050000     -5.752150000
C        3.606310000     -1.430550000      2.763400000
C        4.864370000     -0.876800000      3.040230000
C        2.959360000     -2.186210000      3.749950000
C        5.465810000     -1.097110000      4.276730000
C        3.561430000     -2.391150000      4.988730000
C        4.820120000     -1.852360000      5.256260000
H        5.360510000     -0.268250000      2.282750000
H        1.978890000     -2.605920000      3.516130000
H        6.445840000     -0.662550000      4.480360000
H        3.045780000     -2.981290000      5.748680000
H        5.293600000     -2.015120000      6.225160000
C        4.805830000     -1.795210000     -0.009080000
C        5.624920000     -1.092580000     -0.900170000
C        5.262500000     -2.982670000      0.573590000
C        6.896070000     -1.574360000     -1.200870000
C        6.529580000     -3.467020000      0.258600000
C        7.347650000     -2.762570000     -0.625200000
H        5.258990000     -0.169890000     -1.354310000
H        4.620800000     -3.522520000      1.272200000
H        7.535430000     -1.022260000     -1.890800000
H        6.881540000     -4.396170000      0.708510000
H        8.342100000     -3.141180000     -0.866300000
C        2.634510000     -0.882570000     -1.962390000
C        2.188910000      0.202250000     -2.731780000
C        3.054570000     -2.053800000     -2.614090000
C        2.210890000      0.131780000     -4.123090000
C        3.080670000     -2.111740000     -4.005160000
C        2.668980000     -1.017640000     -4.767390000
H        1.834850000      1.103820000     -2.225250000
H        3.361850000     -2.917080000     -2.022350000
H        1.866280000      0.989780000     -4.701220000
H        3.420020000     -3.025570000     -4.496030000
H        2.692260000     -1.065910000     -5.856930000
C       -0.234680000     -0.606860000      4.255630000
H        0.787020000     -0.255300000      4.069130000
H       -1.052140000      0.069660000      3.982930000
C       -0.474420000     -1.790160000      4.818690000
H        0.343860000     -2.453770000      5.111270000
H       -1.492550000     -2.136990000      5.016790000

2':
Al       1.053840000     -0.604090000      0.449600000
Al      -0.480810000      1.210250000      1.254030000
Al      -1.618570000     -0.939980000      0.811070000
N       -0.632880000      2.578990000     -0.224010000
N        2.265650000     -1.399500000     -0.947200000
N        2.815750000     -1.203820000      1.167940000
N       -0.387260000      3.084460000      1.877830000
N       -3.200770000     -2.040440000      1.317650000
N       -2.297390000     -2.070870000     -0.668640000
C       -0.487220000      3.573460000      0.632140000
C        3.261950000     -1.441750000     -0.065890000
C       -3.319110000     -2.498820000      0.074980000
C       -0.415150000      5.012010000      0.267600000
C        0.556560000      5.836690000      0.845650000
C       -1.307320000      5.536150000     -0.674000000
C        0.636010000      7.177400000      0.477810000
C       -1.232350000      6.880990000     -1.028060000
C       -0.259760000      7.701160000     -0.455210000
H        1.246130000      5.421210000      1.582720000
H       -2.055780000      4.882490000     -1.125790000
H        1.397550000      7.817630000      0.924890000
H       -1.932740000      7.289450000     -1.757680000
H       -0.199280000      8.753410000     -0.737340000
C       -0.450480000      3.783890000      3.088570000
C        0.337810000      3.323800000      4.154680000
C       -1.299320000      4.882640000      3.297160000
C        0.293040000      3.960290000      5.391690000
C       -1.328370000      5.520360000      4.534700000
C       -0.533600000      5.066920000      5.587590000
H        0.984620000      2.460310000      3.987620000
H       -1.943180000      5.227540000      2.487170000
H        0.913980000      3.588760000      6.208570000
H       -1.991510000      6.374970000      4.679670000
H       -0.565470000      5.567170000      6.556250000
C       -0.486940000      2.526310000     -1.609180000
C        0.431130000      3.308210000     -2.329620000
C       -1.237070000      1.556110000     -2.296870000
C        0.557400000      3.144630000     -3.708170000
C       -1.092630000      1.386780000     -3.670370000
C       -0.204080000      2.191540000     -4.386390000
H        1.050670000      4.035920000     -1.803810000
H       -1.930950000      0.935490000     -1.726450000
H        1.268720000      3.765800000     -4.255650000
H       -1.676160000      0.614740000     -4.176780000
H       -0.100450000      2.071690000     -5.466110000
C       -4.442700000     -3.332240000     -0.425960000
C       -5.758940000     -3.002570000     -0.084630000
C       -4.185020000     -4.442440000     -1.237270000
C       -6.812650000     -3.778580000     -0.560190000
C       -5.241930000     -5.224070000     -1.697090000
C       -6.554840000     -4.891030000     -1.362280000
H       -5.949570000     -2.138040000      0.554040000
H       -3.155750000     -4.687110000     -1.505970000
H       -7.838980000     -3.517070000     -0.299720000
H       -5.040160000     -6.093190000     -2.324350000
H       -7.381650000     -5.501250000     -1.728900000
C       -3.890400000     -2.418930000      2.473060000
C       -4.326570000     -3.731680000      2.715140000
C       -4.085450000     -1.443760000      3.463460000
C       -4.972440000     -4.043360000      3.908540000
C       -4.722180000     -1.768570000      4.657730000
C       -5.177320000     -3.067520000      4.884170000
H       -4.146740000     -4.507700000      1.970400000
H       -3.729750000     -0.428740000      3.271910000
H       -5.307860000     -5.067310000      4.081620000
H       -4.865130000     -0.997360000      5.416270000
H       -5.679010000     -3.320920000      5.818730000
C       -2.163900000     -2.132080000     -2.064410000
C       -3.217100000     -1.845560000     -2.946600000
C       -0.902590000     -2.444730000     -2.585220000
C       -3.010100000     -1.913540000     -4.322550000
C       -0.699390000     -2.502250000     -3.961520000
C       -1.754650000     -2.244730000     -4.836490000
H       -4.194700000     -1.570400000     -2.547720000
H       -0.084370000     -2.650830000     -1.891470000
H       -3.838070000     -1.695310000     -4.999370000
H        0.293410000     -2.746810000     -4.343510000
H       -1.597700000     -2.292690000     -5.914890000
C        3.631940000     -0.928120000      2.284200000
C        4.614900000      0.069940000      2.240220000
C        3.425500000     -1.629250000      3.478680000
C        5.390620000      0.342430000      3.364100000
C        4.199000000     -1.347000000      4.602230000
C        5.187620000     -0.364580000      4.549010000
H        4.761250000      0.631450000      1.315900000
H        2.647600000     -2.393500000      3.514320000
H        6.153870000      1.120570000      3.314510000
H        4.026330000     -1.900370000      5.526550000
H        5.792850000     -0.145920000      5.429640000
C        4.694340000     -1.666040000     -0.404720000
C        5.298350000     -0.970410000     -1.458380000
C        5.442560000     -2.575380000      0.351110000
C        6.644310000     -1.182520000     -1.746650000
C        6.783320000     -2.795760000      0.047280000
C        7.385860000     -2.097510000     -0.999130000
H        4.714780000     -0.262610000     -2.049230000
H        4.969620000     -3.104420000      1.180250000
H        7.114480000     -0.632990000     -2.563040000
H        7.361430000     -3.509940000      0.634840000
H        8.438360000     -2.265860000     -1.232100000
C        2.395360000     -1.520690000     -2.341250000
C        1.950110000     -0.471650000     -3.158920000
C        2.955590000     -2.662140000     -2.930970000
C        2.109740000     -0.549970000     -4.540600000
C        3.116030000     -2.729140000     -4.313720000
C        2.703380000     -1.670300000     -5.123950000
H        1.489330000      0.407720000     -2.699770000
H        3.281000000     -3.485070000     -2.292140000
H        1.764390000      0.279260000     -5.159710000
H        3.567790000     -3.616820000     -4.759640000
H        2.834990000     -1.723000000     -6.205520000
C       -0.088500000     -1.533170000      2.196800000
H        0.735160000     -2.260460000      2.251810000
H       -0.938190000     -2.046390000      2.683020000
C        0.190390000     -0.154410000      2.803270000
H        1.223980000     -0.037700000      3.162890000
H       -0.474710000      0.054040000      3.654350000

TS-2:
Al       1.219380000     -0.385020000      0.886640000
Al      -0.578110000      1.235890000      0.922400000
Al      -1.482950000     -1.038280000      0.638020000
N       -0.803850000      2.651410000     -0.442620000
N        2.377280000     -1.284530000     -0.504000000
N        3.019990000     -0.895690000      1.545460000
N       -0.443170000      3.042560000      1.668630000
N       -3.071000000     -2.111500000      1.125860000
N       -2.282310000     -1.991750000     -0.913590000
C       -0.585740000      3.600700000      0.458660000
C        3.407850000     -1.283460000      0.324280000
C       -3.265280000     -2.465740000     -0.139030000
C       -0.477730000      5.049570000      0.159200000
C        0.534190000      5.819750000      0.744130000
C       -1.376290000      5.638450000     -0.737510000
C        0.645240000      7.171470000      0.428750000
C       -1.268170000      6.993470000     -1.039480000
C       -0.256890000      7.759730000     -0.458900000
H        1.231160000      5.353120000      1.442570000
H       -2.155360000      5.025760000     -1.194970000
H        1.437800000      7.769530000      0.880280000
H       -1.972940000      7.452500000     -1.733960000
H       -0.170530000      8.820330000     -0.699960000
C       -0.421090000      3.670430000      2.920850000
C        0.406550000      3.122700000      3.912270000
C       -1.219770000      4.780670000      3.233730000
C        0.450580000      3.689790000      5.182620000
C       -1.160530000      5.347170000      4.504610000
C       -0.325930000      4.809180000      5.484190000
H        1.009270000      2.247100000      3.661190000
H       -1.892680000      5.190910000      2.479660000
H        1.101370000      3.252820000      5.941720000
H       -1.784870000      6.212510000      4.733580000
H       -0.288200000      5.254340000      6.479190000
C       -0.618850000      2.628840000     -1.826260000
C        0.304000000      3.433630000     -2.513630000
C       -1.322490000      1.642650000     -2.537540000
C        0.495950000      3.257480000     -3.882660000
C       -1.114360000      1.463410000     -3.901050000
C       -0.207310000      2.276720000     -4.583550000
H        0.887090000      4.177770000     -1.970090000
H       -2.026070000      1.009300000     -1.992180000
H        1.218160000      3.888200000     -4.404110000
H       -1.662550000      0.676940000     -4.424040000
H       -0.044090000      2.143160000     -5.654140000
C       -4.429400000     -3.248870000     -0.629830000
C       -5.712630000     -2.952700000     -0.157140000
C       -4.244620000     -4.281100000     -1.556090000
C       -6.805780000     -3.683230000     -0.615100000
C       -5.339610000     -5.018560000     -1.998900000
C       -6.619730000     -4.718460000     -1.532020000
H       -5.847130000     -2.148810000      0.568990000
H       -3.242000000     -4.499340000     -1.928060000
H       -7.806440000     -3.446610000     -0.251490000
H       -5.193640000     -5.826840000     -2.716430000
H       -7.476930000     -5.293510000     -1.885430000
C       -3.677500000     -2.600800000      2.287530000
C       -4.069850000     -3.939670000      2.443600000
C       -3.827960000     -1.715990000      3.365880000
C       -4.630960000     -4.366300000      3.644260000
C       -4.379920000     -2.155210000      4.565850000
C       -4.792180000     -3.479990000      4.709460000
H       -3.923840000     -4.644820000      1.624540000
H       -3.507770000     -0.679450000      3.237400000
H       -4.933750000     -5.409270000      3.750910000
H       -4.490040000     -1.453730000      5.394250000
H       -5.227080000     -3.822880000      5.648930000
C       -2.343030000     -1.924640000     -2.320260000
C       -3.483260000     -1.432600000     -2.975600000
C       -1.248130000     -2.347570000     -3.082610000
C       -3.547920000     -1.421610000     -4.365710000
C       -1.319580000     -2.331500000     -4.475620000
C       -2.469790000     -1.882840000     -5.123110000
H       -4.323620000     -1.068670000     -2.381850000
H       -0.347180000     -2.702160000     -2.576580000
H       -4.445810000     -1.046160000     -4.859170000
H       -0.461630000     -2.677870000     -5.052760000
H       -2.522290000     -1.880570000     -6.212690000
C        3.877350000     -0.579840000      2.615880000
C        4.932540000      0.331740000      2.470330000
C        3.651950000     -1.165320000      3.868590000
C        5.753770000      0.634600000      3.553150000
C        4.470200000     -0.850240000      4.951340000
C        5.526700000      0.047010000      4.797880000
H        5.099710000      0.800140000      1.498880000
H        2.828790000     -1.874280000      3.974030000
H        6.573120000      1.343630000      3.424300000
H        4.282220000     -1.314210000      5.920900000
H        6.168290000      0.290830000      5.645570000
C        4.807640000     -1.620900000     -0.048780000
C        5.369350000     -1.098770000     -1.219700000
C        5.565170000     -2.461610000      0.774500000
C        6.683540000     -1.411990000     -1.557700000
C        6.873000000     -2.784880000      0.422370000
C        7.434170000     -2.257950000     -0.741000000
H        4.775210000     -0.446620000     -1.862150000
H        5.126060000     -2.857320000      1.691900000
H        7.121380000     -0.996960000     -2.466340000
H        7.458640000     -3.445340000      1.062990000
H        8.461420000     -2.506730000     -1.011710000
C        2.356780000     -1.611030000     -1.864210000
C        1.811890000     -0.685300000     -2.768340000
C        2.831830000     -2.841400000     -2.340770000
C        1.781160000     -0.976770000     -4.129620000
C        2.797340000     -3.122830000     -3.704600000
C        2.281150000     -2.189920000     -4.605320000
H        1.420680000      0.262640000     -2.389590000
H        3.233430000     -3.567230000     -1.631650000
H        1.353960000     -0.244180000     -4.817010000
H        3.178260000     -4.079720000     -4.065510000
H        2.262140000     -2.411950000     -5.673660000
C       -0.052360000     -1.759140000      2.016100000
H        0.830000000     -2.415060000      1.906480000
H       -0.831860000     -2.417420000      2.435600000
C        0.225210000     -0.476770000      2.793990000
H        1.093420000     -0.500780000      3.467080000
H       -0.644630000     -0.122520000      3.356220000

9: 
Al       1.990073000     16.342776000      7.841571000
Al       2.435933000     17.975044000      5.901781000
Al       3.895316000     17.598120000      8.958795000
N        0.907090000     18.853448000      5.006398000
N        0.097249000     15.925991000      8.132553000
N        5.614494000     16.678242000      8.634675000
N        2.126260000     17.291820000      4.070339000
N        1.555927000     14.472547000      7.386523000
N        5.040026000     17.537308000     10.561775000
C        0.266617000     14.698656000      7.625497000
C        1.012102000     18.029361000      3.970573000
C        0.019478000     19.927899000      5.157562000
C        2.138574000     13.237391000      7.054258000
C        6.345690000     16.160270000      7.560620000
C       -1.067896000     16.705551000      8.079661000
C        5.989744000     16.874522000      9.891800000
C       -0.240531000     20.831295000      4.116685000
C        0.002682000     17.892226000      2.889470000
C        4.961965000     17.760077000     11.943065000
C        3.917919000     19.338177000      7.981374000
H        3.011155000     19.924408000      8.226887000
H        4.768536000     19.956222000      8.324565000
C        3.673543000     15.696311000      3.151040000
C       -1.336591000     17.573749000      9.146109000
C       -1.920345000     16.713293000      6.963389000
C        2.354928000     16.040388000      3.481073000
C        3.982927000     19.093168000      6.443841000
H        4.907430000     18.535437000      6.195055000
H        4.052219000     20.041864000      5.881957000
C       -0.836004000     13.754666000      7.319988000
C       -0.594392000     20.120455000      6.401783000
C        7.281452000     16.418438000     10.469222000
C       -2.443735000     18.419816000      9.105662000
H       -2.639461000     19.089252000      9.945175000
C       -1.917678000     13.641425000      8.200908000
H       -1.929949000     14.238049000      9.114839000
C        4.450733000     18.989155000     12.383855000
C        7.674132000     16.518024000      7.289979000
C        1.338763000     15.087638000      3.292948000
C        1.912894000     12.090242000      7.826488000
C        3.963697000     14.443095000      2.613532000
H        4.995553000     14.197488000      2.354208000
C        2.979172000     13.159411000      5.936445000
C        7.727292000     15.112985000     10.236544000
H        7.122528000     14.436127000      9.630068000
C       -2.966037000     12.773927000      7.906624000
C       -1.362372000     17.918507000      3.200477000
H       -1.675474000     18.064181000      4.236636000
C        0.415990000     17.710829000      1.565569000
H        1.482652000     17.685210000      1.334978000
C        5.684003000     15.283972000      6.688789000
C       -0.813532000     13.001426000      6.139094000
H        0.030997000     13.096734000      5.453333000
C       -3.298591000     18.410859000      8.004048000
H       -4.163057000     19.074969000      7.970807000
C        5.319786000     16.792612000     12.894621000
C        8.052219000     17.296710000     11.238280000
H        7.693071000     18.311444000     11.419685000
C        1.636442000     13.840452000      2.750284000
H        0.835387000     13.112112000      2.610540000
C       -1.118765000     21.892544000      4.316355000
H       -1.313851000     22.587834000      3.498238000
C       -3.029085000     17.554731000      6.935206000
H       -3.683387000     17.551295000      6.061222000
C        2.947379000     13.511390000      2.401950000
H        3.174613000     12.531485000      1.980195000
C        8.936776000     14.687309000     10.780273000
C        6.337772000     14.762921000      5.576765000
H        5.801614000     14.075620000      4.919082000
C        2.511342000     10.882883000      7.476020000
H        2.326453000      9.995557000      8.083598000
C        8.323505000     15.989688000      6.176408000
H        9.356707000     16.277108000      5.974665000
C       -1.465158000     21.189912000      6.594840000
H       -1.940768000     21.320065000      7.568519000
C       -0.532277000     17.562023000      0.556522000
C       -2.305566000     17.755779000      2.189349000
C        9.267669000     16.869983000     11.767200000
C       -1.735913000     22.077966000      5.554136000
H       -2.419332000     22.914083000      5.707321000
C        3.581090000     11.949252000      5.598009000
H        4.224663000     11.902153000      4.717207000
C        9.708378000     15.565362000     11.542034000
H       10.658190000     15.231331000     11.962377000
C       -2.944805000     12.027091000      6.728250000
H       -3.769200000     11.350864000      6.496890000
C        4.319714000     19.253408000     13.744359000
H        3.922293000     20.216280000     14.069472000
C        3.349577000     10.806399000      6.363164000
H        3.819965000      9.859863000      6.094128000
C       -1.892170000     17.580853000      0.867853000
H       -2.633686000     17.459133000      0.076790000
C        7.663562000     15.111666000      5.315653000
H        8.180151000     14.704278000      4.445674000
C       -1.870953000     12.144441000      5.844918000
C        5.195843000     17.068810000     14.253638000
H        5.480109000     16.307157000     14.981624000
C        4.698534000     18.297865000     14.687267000
H        4.598852000     18.505887000     15.753207000
H       -0.208714000     17.426335000     -0.476202000
H       -3.368774000     17.769852000      2.432920000
H        0.315796000     15.327952000      3.587389000
H        4.463491000     16.429416000      3.325856000
H        0.256616000     20.696655000      3.154793000
H       -0.398323000     19.405936000      7.205387000
H        3.132591000     14.052966000      5.325244000
H        1.266188000     12.158594000      8.702888000
H       -1.855238000     11.562814000      4.922250000
H       -3.804872000     12.682954000      8.597780000
H       -1.698477000     16.062677000      6.115001000
H       -0.660584000     17.569150000     10.003135000
H        5.684934000     15.820180000     12.562408000
H        4.167261000     19.733392000     11.636668000
H        9.870965000     17.557005000     12.361871000
H        9.280462000     13.667212000     10.604538000
H        4.652947000     15.001439000      6.913800000
H        8.186765000     17.219402000      7.949682000

9':
Al       2.958166000     16.363334000      6.279996000
Al       1.828151000     19.063795000      6.107157000
Al       3.981220000     18.030361000      8.370789000
N        0.230302000     19.919963000      5.248767000
N        1.386209000     15.141758000      6.150553000
N        5.658653000     16.998416000      7.986579000
N        1.413119000     18.369860000      4.258561000
N        3.295502000     14.485697000      7.033305000
N        5.060560000     17.651526000      9.992648000
C        1.999507000     14.213268000      6.881299000
C        0.365167000     19.186221000      4.149950000
C       -0.625534000     21.010678000      5.451264000
C        4.100855000     13.931425000      8.054293000
C        6.546944000     16.908358000      6.897974000
C        0.112901000     15.056408000      5.571963000
C        6.028794000     17.101082000      9.262389000
C       -0.848795000     21.994615000      4.475917000
C       -0.527590000     19.260008000      2.961591000
C        4.896143000     17.644768000     11.379649000
C        4.081400000     19.893708000      7.719637000
H        3.495904000     20.486260000      8.450372000
H        5.111823000     20.287798000      7.798641000
C        3.185418000     17.136707000      3.212633000
C       -0.759357000     16.149815000      5.665298000
C       -0.283466000     13.925178000      4.844815000
C        1.804886000     17.339288000      3.395711000
C        3.491493000     20.114918000      6.297776000
H        4.200480000     19.722273000      5.546744000
H        3.379470000     21.190139000      6.068767000
C        1.298121000     13.078037000      7.538755000
C       -1.239242000     21.144583000      6.705051000
C        7.366403000     16.695424000      9.764644000
C       -2.005697000     16.105941000      5.043769000
H       -2.680423000     16.958500000      5.134274000
C        0.061949000     13.300218000      8.156518000
H       -0.378884000     14.298641000      8.137675000
C        4.115867000     18.666999000     11.942789000
C        7.613238000     17.808323000      6.761061000
C        0.904486000     16.452091000      2.783154000
C        3.869719000     14.239599000      9.401746000
C        3.650119000     16.077527000      2.433262000
H        4.725228000     15.943716000      2.301946000
C        5.166693000     13.085568000      7.721098000
C        7.928048000     15.493481000      9.324259000
H        7.371683000     14.870308000      8.621750000
C       -0.591574000     12.250401000      8.795639000
C       -1.915623000     19.264905000      3.133465000
H       -2.332850000     19.242829000      4.141666000
C        0.017800000     19.318026000      1.674959000
H        1.101766000     19.310089000      1.547705000
C        6.336289000     15.948500000      5.899062000
C        1.871081000     11.802108000      7.556897000
H        2.836915000     11.636190000      7.078296000
C       -2.395830000     14.981588000      4.315702000
H       -3.369794000     14.953236000      3.825878000
C        5.415056000     16.648957000     12.224608000
C        8.063075000     17.511894000     10.661818000
H        7.613845000     18.447916000     10.999398000
C        1.379103000     15.403034000      1.999965000
H        0.662398000     14.721510000      1.538419000
C       -1.693456000     23.067990000      4.745427000
H       -1.858005000     23.824840000      3.976678000
C       -1.528786000     13.891682000      4.223686000
H       -1.821309000     13.007072000      3.655454000
C        2.749422000     15.204863000      1.823902000
H        3.111516000     14.375733000      1.214585000
C        9.177551000     15.099831000      9.797227000
C        7.181055000     15.888089000      4.791451000
H        7.007897000     15.129845000      4.025638000
C        4.671073000     13.680930000     10.396312000
H        4.467284000     13.919775000     11.441245000
C        8.458100000     17.737987000      5.657076000
H        9.283673000     18.445561000      5.566332000
C       -2.076082000     22.225694000      6.969005000
H       -2.547153000     22.313756000      7.949344000
C       -0.823771000     19.380174000      0.567135000
C       -2.753303000     19.309571000      2.021922000
C        9.319356000     17.122038000     11.117610000
C       -2.313791000     23.189313000      5.989076000
H       -2.969988000     24.035508000      6.196071000
C        5.964218000     12.529053000      8.719366000
H        6.783514000     11.861814000      8.445686000
C        9.873925000     15.913999000     10.690724000
H       10.855922000     15.607958000     11.054908000
C       -0.023765000     10.975997000      8.804630000
H       -0.540804000     10.153251000      9.300793000
C        3.873230000     18.703018000     13.312405000
H        3.264793000     19.507597000     13.728455000
C        5.718525000     12.822561000     10.061098000
H        6.343770000     12.387836000     10.842119000
C       -2.208313000     19.369102000      0.739083000
H       -2.865619000     19.409857000     -0.130791000
C        8.245423000     16.779595000      4.665686000
H        8.905515000     16.729893000      3.798822000
C        1.204339000     10.751692000      8.182292000
C        5.172885000     16.697790000     13.595209000
H        5.585988000     15.917321000     14.236810000
C        4.404314000     17.721448000     14.149294000
H        4.215834000     17.750102000     15.223008000
H       -0.396676000     19.430888000     -0.435155000
H       -3.835496000     19.306289000      2.157995000
H       -0.168474000     16.569632000      2.943074000
H        3.881914000     17.834612000      3.680240000
H       -0.348313000     21.917239000      3.509981000
H       -1.047249000     20.381656000      7.462004000
H        5.346203000     12.855715000      6.669020000
H        3.054850000     14.918116000      9.663900000
H        1.648235000      9.755511000      8.189072000
H       -1.549581000     12.427349000      9.285738000
H        0.405089000     13.083486000      4.752609000
H       -0.447394000     17.029051000      6.231038000
H        6.001592000     15.833238000     11.801976000
H        3.708508000     19.435539000     11.282040000
H        9.866884000     17.760644000     11.811876000
H        9.611287000     14.156718000      9.461823000
H        5.519738000     15.234318000      6.013693000
H        7.764533000     18.570268000      7.527976000
C        1.162453000     18.397094000      7.897915000
C        2.078751000     17.438193000      8.692369000
H        1.926723000     17.528040000      9.787425000
H        1.792495000     16.389379000      8.484453000
H        0.109265000     18.067069000      7.907817000
H        1.153012000     19.378551000      8.416145000

TS-4':
Al       2.550728000     16.767563000      7.105611000
Al       1.787489000     19.098760000      6.114629000
Al       4.249766000     18.300177000      8.032108000
N        0.071200000     19.791310000      5.332760000
N        1.121147000     15.467172000      6.739906000
N        5.983205000     17.358250000      7.791345000
N        1.386304000     18.374023000      4.313933000
N        3.072296000     14.849110000      7.537770000
N        5.220149000     17.972847000      9.742673000
C        1.858361000     14.445692000      7.214038000
C        0.276739000     19.104573000      4.210809000
C       -0.802201000     20.872192000      5.517727000
C        4.016806000     14.136058000      8.302489000
C        6.828929000     16.892560000      6.774370000
C       -0.017841000     15.333194000      5.928512000
C        6.212671000     17.360184000      9.101851000
C       -0.963914000     21.888861000      4.564025000
C       -0.590121000     19.165930000      3.003620000
C        4.968363000     18.007189000     11.118109000
C        3.924397000     20.221114000      7.687345000
H        3.300060000     20.579851000      8.529173000
H        4.863141000     20.799693000      7.764535000
C        3.208694000     17.114262000      3.396279000
C       -0.969636000     16.364172000      5.901877000
C       -0.217652000     14.221745000      5.091564000
C        1.822965000     17.312004000      3.514592000
C        3.188920000     20.470559000      6.345184000
H        3.898944000     20.329680000      5.509983000
H        2.829988000     21.511657000      6.258411000
C        1.316496000     13.084320000      7.475018000
C       -1.501286000     20.961355000      6.729814000
C        7.401812000     16.754796000      9.753776000
C       -2.103675000     16.262802000      5.098812000
H       -2.839916000     17.067515000      5.112805000
C        0.073871000     12.978085000      8.111570000
H       -0.472776000     13.886510000      8.371223000
C        4.391863000     19.170662000     11.650113000
C        8.192534000     17.215851000      6.724539000
C        0.950625000     16.402636000      2.897895000
C        4.011693000     14.237912000      9.699602000
C        3.707744000     16.051002000      2.648779000
H        4.787901000     15.924597000      2.557780000
C        4.993575000     13.346998000      7.679443000
C        7.783865000     15.455767000      9.409474000
H        7.210059000     14.907612000      8.659906000
C       -0.453862000     11.724363000      8.404072000
C       -1.982412000     19.184825000      3.136558000
H       -2.427179000     19.172510000      4.132427000
C       -0.010319000     19.214186000      1.731064000
H        1.076590000     19.200130000      1.633708000
C        6.276667000     16.099235000      5.757634000
C        2.020381000     11.927928000      7.125394000
H        2.980245000     12.008796000      6.616793000
C       -2.310492000     15.142720000      4.294386000
H       -3.200326000     15.067230000      3.668529000
C        5.203140000     16.916296000     11.971135000
C        8.121853000     17.471153000     10.715370000
H        7.807902000     18.481454000     10.984416000
C        1.460387000     15.345554000      2.147814000
H        0.765999000     14.646292000      1.678101000
C       -1.831179000     22.949402000      4.810887000
H       -1.947695000     23.731440000      4.058772000
C       -1.355057000     14.126635000      4.295439000
H       -1.485107000     13.251726000      3.655985000
C        2.836926000     15.163672000      2.014601000
H        3.228202000     14.332647000      1.426140000
C        8.879615000     14.868815000     10.037539000
C        7.083975000     15.615420000      4.730505000
H        6.644253000     14.986558000      3.954108000
C        4.924626000     13.505512000     10.458419000
H        4.896630000     13.577668000     11.547256000
C        8.991995000     16.724254000      5.695866000
H       10.052403000     16.980600000      5.672356000
C       -2.360744000     22.029789000      6.973053000
H       -2.898734000     22.082376000      7.920958000
C       -0.820719000     19.275670000      0.600497000
C       -2.789485000     19.230203000      2.002834000
C        9.228476000     16.886283000     11.325487000
C       -2.536022000     23.025630000      6.012559000
H       -3.209976000     23.861727000      6.202744000
C        5.897378000     12.610944000      8.443335000
H        6.639463000     11.985634000      7.943906000
C        9.604685000     15.584282000     10.990734000
H       10.467600000     15.125908000     11.476370000
C        0.247871000     10.571302000      8.050084000
H       -0.169537000      9.588496000      8.274112000
C        4.068994000     19.246758000     13.002279000
H        3.621726000     20.160300000     13.397275000
C        5.859237000     12.678512000      9.836382000
H        6.565404000     12.101767000     10.435181000
C       -2.209554000     19.276427000      0.734882000
H       -2.842739000     19.317361000     -0.152740000
C        8.445134000     15.919100000      4.696653000
H        9.075080000     15.536628000      3.892595000
C        1.481027000     10.674471000      7.407767000
C        4.886687000     17.005318000     13.324188000
H        5.077706000     16.149729000     13.974560000
C        4.319405000     18.166985000     13.848771000
H        4.068848000     18.227494000     14.908439000
H       -0.366059000     19.317807000     -0.389972000
H       -3.874920000     19.238090000      2.109828000
H       -0.127706000     16.508303000      3.031750000
H        3.882297000     17.809341000      3.900927000
H       -0.399040000     21.843957000      3.631911000
H       -1.359243000     20.173848000      7.472510000
H        5.023975000     13.309221000      6.588934000
H        3.275876000     14.885371000     10.180702000
H        2.028507000      9.774469000      7.125193000
H       -1.419011000     11.646353000      8.905951000
H        0.538077000     13.438235000      5.043440000
H       -0.814147000     17.251269000      6.513712000
H        5.624767000     15.997531000     11.562603000
H        4.210217000     20.013841000     10.980116000
H        9.795370000     17.445525000     12.070800000
H        9.169065000     13.849546000      9.776966000
H        5.210131000     15.866765000      5.796830000
H        8.618933000     17.855833000      7.498300000
C        1.138161000     18.407874000      8.007945000
C        2.125003000     17.687861000      8.927811000
H        2.601158000     18.356982000      9.659256000
H        1.682686000     16.868219000      9.515039000
H        0.124812000     17.992689000      8.059802000
H        1.068262000     19.479740000      8.273906000

10':
Al       1.857037000     16.752361000      8.391347000
Al       0.922483000     19.734468000      6.989389000
Al       3.900808000     18.236145000      7.889711000
N       -0.372504000     20.344897000      5.625823000
N        1.486293000     15.260495000      7.130929000
N        5.271325000     17.025059000      7.103287000
N        1.272110000     18.952334000      5.190185000
N        2.480676000     14.996302000      9.056216000
N        5.344684000     17.759048000      9.167102000
C        2.085352000     14.387108000      7.940796000
C        0.243926000     19.633820000      4.684769000
C       -1.489838000     21.180370000      5.471847000
C        3.102560000     14.482629000     10.199241000
C        5.564173000     16.229477000      5.984057000
C        0.799568000     15.044398000      5.930019000
C        5.870253000     16.910795000      8.291591000
C       -1.602429000     22.109529000      4.426735000
C       -0.178676000     19.597052000      3.255591000
C        5.636347000     17.862307000     10.538577000
C        3.720718000     20.209922000      7.897979000
H        3.622443000     20.259327000      9.005259000
H        4.655232000     20.760580000      7.685228000
C        3.583086000     18.810108000      4.486649000
C       -0.361093000     15.806583000      5.715065000
C        1.216967000     14.160037000      4.924485000
C        2.265128000     18.338234000      4.397496000
C        2.477358000     20.916182000      7.291912000
H        2.711748000     21.266683000      6.268850000
H        2.242489000     21.836952000      7.852867000
C        2.231596000     12.920298000      7.706863000
C       -2.507676000     21.112714000      6.433648000
C        6.927607000     15.912734000      8.609480000
C       -1.096242000     15.669649000      4.542420000
H       -2.001321000     16.262998000      4.403019000
C        1.346957000     12.049511000      8.346072000
H        0.544602000     12.454969000      8.965025000
C        5.744923000     19.147281000     11.089018000
C        6.867548000     16.134517000      5.475654000
C        1.960452000     17.335007000      3.467622000
C        2.780998000     15.102452000     11.418562000
C        4.561255000     18.336193000      3.612001000
H        5.579951000     18.720671000      3.685193000
C        4.044437000     13.441226000     10.200818000
C        6.713224000     14.561618000      8.319874000
H        5.785522000     14.259053000      7.830467000
C        1.500620000     10.671400000      8.197861000
C       -1.487817000     19.215790000      2.945923000
H       -2.181574000     18.968397000      3.751950000
C        0.710482000     19.941578000      2.232738000
H        1.734930000     20.229338000      2.476492000
C        4.534756000     15.515244000      5.357889000
C        3.277183000     12.410360000      6.928906000
H        3.972948000     13.095428000      6.436853000
C       -0.682370000     14.778494000      3.550076000
H       -1.255956000     14.673386000      2.628510000
C        5.777630000     16.746361000     11.376040000
C        8.113515000     16.315088000      9.230663000
H        8.268524000     17.369579000      9.466495000
C        2.940072000     16.877346000      2.590336000
H        2.680720000     16.110606000      1.857391000
C       -2.723790000     22.930080000      4.337786000
H       -2.797527000     23.647203000      3.518585000
C        0.477073000     14.030993000      3.749557000
H        0.819403000     13.337073000      2.979670000
C        4.238158000     17.386939000      2.644387000
H        5.002740000     17.022689000      1.956969000
C        7.675487000     13.615549000      8.662909000
C        4.815534000     14.692166000      4.269186000
H        3.998778000     14.155639000      3.781089000
C        3.371962000     14.687385000     12.606206000
H        3.109049000     15.187868000     13.539432000
C        7.140423000     15.306055000      4.390400000
H        8.161775000     15.235450000      4.012598000
C       -3.621996000     21.942732000      6.342120000
H       -4.405801000     21.875172000      7.098278000
C        0.286507000     19.905414000      0.906321000
C       -1.901799000     19.165818000      1.616962000
C        9.081163000     15.367724000      9.556296000
C       -3.739459000     22.851320000      5.290782000
H       -4.612949000     23.500406000      5.218530000
C        4.637737000     13.036661000     11.395672000
H        5.375511000     12.232737000     11.375477000
C        8.860823000     14.018204000      9.278498000
H        9.616857000     13.277310000      9.542816000
C        2.541174000     10.162742000      7.422791000
H        2.662146000      9.084198000      7.312375000
C        6.009700000     19.314593000     12.445624000
H        6.092450000     20.321522000     12.857776000
C        4.305454000     13.650062000     12.602959000
H        4.774231000     13.325365000     13.532902000
C       -1.015990000     19.513066000      0.597036000
H       -1.342509000     19.479634000     -0.443454000
C        6.118499000     14.571742000      3.787318000
H        6.334183000     13.924237000      2.936369000
C        3.429769000     11.033081000      6.789119000
C        6.052495000     16.923199000     12.730073000
H        6.156686000     16.042958000     13.367065000
C        6.172609000     18.202606000     13.271960000
H        6.382990000     18.332503000     14.334361000
H        0.980331000     20.178090000      0.110174000
H       -2.922123000     18.863317000      1.377837000
H        0.943249000     16.944834000      3.417284000
H        3.817818000     19.589163000      5.215806000
H       -0.801913000     22.190015000      3.690665000
H       -2.409335000     20.392464000      7.247855000
H        4.325031000     12.952681000      9.269704000
H        2.053447000     15.917267000     11.412590000
H        4.246784000     10.639029000      6.183071000
H        0.806445000      9.993154000      8.695573000
H        2.127979000     13.579850000      5.054732000
H       -0.679398000     16.496821000      6.497902000
H        5.654929000     15.739744000     10.970582000
H        5.624000000     20.007926000     10.428771000
H       10.007550000     15.683229000     10.037777000
H        7.499784000     12.560859000      8.445150000
H        3.512577000     15.629587000      5.727137000
H        7.664549000     16.710739000      5.948185000
C       -0.218869000     18.697042000      8.247826000
C        0.320112000     17.637991000      9.240222000
H        0.763326000     18.160148000     10.109581000
H       -0.486075000     17.005224000      9.647957000
H       -0.961887000     18.237667000      7.568614000
H       -0.800044000     19.476264000      8.782801000

10:
Al       4.788563000     13.961720000      4.919970000
Al       4.857212000     15.851457000      3.176961000
Al       6.240877000     17.067477000      6.356661000
N        2.968266000     13.175389000      5.020449000
N        4.682864000     12.146695000      4.122368000
N        3.037509000     16.422292000      2.626641000
N        4.362913000     15.210871000      1.376473000
N        7.177242000     18.329972000      7.560670000
N        5.096498000     17.693704000      7.849568000
C        1.660702000     13.677167000      5.085665000
C        6.070009000     18.498391000      8.278643000
C        3.373666000     12.096464000      4.342665000
C        3.141273000     15.753914000      1.486106000
C        4.741383000     14.124389000      0.579964000
C        5.793606000     14.120659000      6.616797000
H        5.075792000     14.351929000      7.427001000
H        6.220603000     13.138458000      6.891777000
C        5.494207000     11.106182000      3.641350000
C        1.443510000     10.559115000      4.722874000
H        1.311206000     11.018780000      5.703879000
C        0.796244000     13.675990000      3.980299000
C        5.915883000     19.476750000      9.389065000
C        2.474502000     11.002521000      3.887053000
C        3.906420000     13.017933000      0.354798000
C        6.890744000     15.212935000      6.539828000
H        7.573275000     15.000973000      5.694349000
H        7.536058000     15.193202000      7.438392000
C        8.468275000     18.790553000      7.845694000
C        2.033397000     17.300324000      3.055832000
C        5.442305000      9.815831000      4.186904000
C        6.033161000     17.419763000      3.345376000
H        7.102142000     17.146119000      3.297960000
H        5.857277000     18.133521000      2.520881000
C        2.650351000     10.420689000      2.626093000
H        3.463370000     10.762651000      1.983494000
C        1.228245000     14.267575000      6.281181000
C        8.992309000     18.838773000      9.146656000
C        6.394843000     11.377333000      2.604434000
C        3.733366000     17.809369000      8.164637000
C        6.407075000     20.778359000      9.241532000
H        6.911984000     21.062053000      8.316220000
C        0.594343000      9.540195000      4.299165000
C        2.074597000     15.607881000      0.459948000
C        7.216587000     10.367822000      2.108887000
H        7.905364000     10.593024000      1.292708000
C       -0.478995000     14.226340000      4.085515000
H       -1.143266000     14.210409000      3.218909000
C        1.691957000     17.283624000      4.415143000
C       -0.905393000     14.808674000      5.278579000
H       -1.898528000     15.253068000      5.349827000
C        3.052990000     19.034440000      8.100813000
C        1.402944000     18.218934000      2.203702000
C       -0.041677000     14.832098000      6.372929000
H       -0.357501000     15.300887000      7.306324000
C        2.413840000     15.648945000     -0.897219000
H        3.456015000     15.794159000     -1.186706000
C        0.740463000     15.423345000      0.839921000
H        0.481257000     15.408010000      1.899132000
C       -0.243227000     15.266805000     -0.133068000
C        5.679237000     18.035445000      4.720344000
H        4.585302000     18.205408000      4.797080000
H        6.109859000     19.049843000      4.836525000
C        5.615569000     21.320728000     11.457624000
H        5.498425000     22.042528000     12.267369000
C        5.271790000     19.100551000     10.572212000
H        4.883840000     18.085644000     10.675718000
C        6.249525000     21.699464000     10.273604000
C        1.424370000     15.505091000     -1.866539000
C        3.025559000     16.655568000      8.525655000
C        1.789094000      9.412116000      2.201651000
C        5.130112000     20.021464000     11.607341000
C        0.096682000     15.308725000     -1.485820000
H       -0.676710000     15.190895000     -2.246383000
C        6.262644000      8.810862000      3.681886000
H        6.211633000      7.809378000      4.112208000
C        0.716460000     18.144584000      4.909087000
H        0.465911000     18.106433000      5.970985000
C        9.285174000     19.167175000      6.769762000
C        0.762949000      8.969739000      3.037141000
H        0.093134000      8.175343000      2.704342000
C        6.042759000     14.107073000      0.056303000
C        4.362346000     11.935842000     -0.394221000
H        3.700516000     11.083455000     -0.561072000
C        7.152094000      9.080230000      2.640859000
H        7.794904000      8.290382000      2.250189000
C       10.293558000     19.285399000      9.360145000
H       10.686862000     19.317884000     10.377534000
C        0.423612000     19.073157000      2.704186000
H       -0.061319000     19.782212000      2.031028000
C        5.656131000     11.926014000     -0.916417000
H        6.009859000     11.070512000     -1.492789000
C        6.494390000     13.016382000     -0.683431000
H        7.510292000     13.020908000     -1.082378000
C       10.588131000     19.603953000      6.991482000
H       11.209034000     19.894839000      6.142681000
C       11.097562000     19.672893000      8.288116000
H       12.117944000     20.016436000      8.461655000
C        1.701745000     19.103717000      8.428916000
H        1.186629000     20.064314000      8.377167000
C        1.673255000     16.731642000      8.851293000
H        1.142283000     15.826551000      9.153614000
C        0.071595000     19.038727000      4.054191000
H       -0.694257000     19.713557000      4.438712000
C        1.005401000     17.955856000      8.810868000
H       -0.052443000     18.015172000      9.071427000
H        8.875085000     19.116257000      5.758850000
H        8.378189000     18.513569000      9.987200000
H        6.626981000     22.715836000     10.155126000
H        4.633946000     19.725115000     12.532291000
H        3.594623000     19.929310000      7.790410000
H        3.564927000     15.707455000      8.568825000
H        2.191534000     16.573408000      5.078137000
H        1.689678000     18.263167000      1.152169000
H        1.691565000     15.542715000     -2.923311000
H       -1.281770000     15.118110000      0.166344000
H        2.901528000     13.007749000      0.782498000
H        6.688904000     14.966937000      0.243167000
H        6.419891000     12.381472000      2.175596000
H        4.754147000      9.611333000      5.008795000
H        1.924398000      8.964313000      1.216093000
H       -0.205009000      9.193021000      4.954980000
H        1.135901000     13.245812000      3.035475000
H        1.913716000     14.280662000      7.130633000

TS-4:
Al       2.965684000     15.167403000      5.414692000
Al       1.767164000     18.759452000      6.093498000
Al       3.753358000     17.838089000      8.675763000
N        0.259044000     19.725380000      5.246538000
N        1.194163000     14.318794000      5.896236000
N        5.451516000     17.055568000      8.006507000
N        1.673171000     18.472002000      4.142013000
N        3.052916000     13.676347000      6.870400000
N        4.962796000     17.337100000     10.129824000
C        1.722011000     13.695882000      6.947159000
C        0.597589000     19.252539000      4.048717000
C       -0.731105000     20.675003000      5.539420000
C        3.951739000     13.452263000      7.926913000
C        6.251711000     17.138374000      6.842051000
C       -0.137674000     14.383420000      5.486638000
C        5.922306000     17.030277000      9.247130000
C       -0.885408000     21.855444000      4.797876000
C       -0.136541000     19.535360000      2.786234000
C        4.977459000     17.211463000     11.520458000
C        3.692715000     19.732081000      8.139231000
H        2.879707000     20.249685000      8.681143000
H        4.613851000     20.290657000      8.387011000
C        3.698894000     17.800424000      3.029366000
C       -0.573784000     15.555194000      4.846361000
C       -1.034684000     13.311309000      5.618908000
C        2.301938000     17.740736000      3.119015000
C        3.400867000     19.743786000      6.613048000
H        4.239368000     19.265728000      6.069457000
H        3.356364000     20.771876000      6.206127000
C        0.933424000     13.187395000      8.101336000
C       -1.565482000     20.448358000      6.642512000
C        7.354490000     16.816839000      9.579925000
C       -1.873947000     15.654552000      4.360548000
H       -2.190089000     16.571577000      3.859474000
C       -0.067491000     13.990159000      8.658854000
H       -0.262858000     14.978333000      8.236106000
C        4.102178000     18.030316000     12.251899000
C        6.841486000     18.355328000      6.481357000
C        1.594067000     16.891816000      2.258103000
C        3.740124000     13.901834000      9.241291000
C        4.376435000     17.026595000      2.092249000
H        5.465493000     17.076285000      2.045801000
C        5.162748000     12.809786000      7.623216000
C        8.052144000     15.733436000      9.037979000
H        7.530754000     15.031363000      8.386289000
C       -0.787417000     13.528518000      9.757704000
C       -1.531419000     19.426334000      2.759684000
H       -2.069315000     19.158700000      3.671327000
C        0.559864000     19.900518000      1.629575000
H        1.648126000     19.977324000      1.654719000
C        6.400813000     16.027681000      6.006816000
C        1.207543000     11.925810000      8.637677000
H        2.000784000     11.315594000      8.201343000
C       -2.767658000     14.593847000      4.511888000
H       -3.787871000     14.673563000      4.135116000
C        5.775714000     16.289218000     12.219114000
C        8.006462000     17.723656000     10.422727000
H        7.450413000     18.564394000     10.842139000
C        2.280081000     16.117685000      1.324268000
H        1.718992000     15.451809000      0.666727000
C       -1.873915000     22.773328000      5.142405000
H       -1.984291000     23.686701000      4.555655000
C       -2.338228000     13.426135000      5.142530000
H       -3.022984000     12.583977000      5.256009000
C        3.670927000     16.179891000      1.236883000
H        4.202260000     15.565805000      0.508598000
C        9.396797000     15.550264000      9.354416000
C        7.127767000     16.133300000      4.822745000
H        7.231034000     15.260987000      4.175228000
C        4.707074000     13.690316000     10.221426000
H        4.518179000     14.043313000     11.236705000
C        7.568897000     18.456907000      5.296996000
H        8.023264000     19.410489000      5.023783000
C       -2.545493000     21.376039000      6.986423000
H       -3.189216000     21.184295000      7.846354000
C       -0.139726000     20.159189000      0.453300000
C       -2.224013000     19.668559000      1.576082000
C        9.353659000     17.543943000     10.722598000
C       -2.709027000     22.539770000      6.235272000
H       -3.478081000     23.264859000      6.504062000
C        6.128716000     12.608430000      8.605904000
H        7.061901000     12.103370000      8.348895000
C       10.047551000     16.454617000     10.193315000
H       11.102010000     16.311917000     10.434674000
C       -0.521731000     12.265077000     10.287817000
H       -1.091084000     11.904498000     11.145886000
C        4.033297000     17.941399000     13.638409000
H        3.345382000     18.589356000     14.183892000
C        5.906137000     13.047539000      9.912220000
H        6.663182000     12.892319000     10.682904000
C       -1.529214000     20.038032000      0.424062000
H       -2.073565000     20.233682000     -0.500976000
C        7.711941000     17.347546000      4.462950000
H        8.279906000     17.429766000      3.534876000
C        0.472232000     11.462901000      9.726168000
C        5.705873000     16.213516000     13.608147000
H        6.334646000     15.491832000     14.132569000
C        4.839222000     17.035596000     14.327931000
H        4.788301000     16.966281000     15.414963000
H        0.403697000     20.450078000     -0.446453000
H       -3.310514000     19.575919000      1.555352000
H        0.507764000     16.822615000      2.338015000
H        4.245950000     18.439777000      3.725383000
H       -0.220872000     22.049580000      3.954825000
H       -1.435606000     19.527477000      7.214079000
H        5.323271000     12.467837000      6.598903000
H        2.817853000     14.423533000      9.496462000
H        0.680742000     10.476722000     10.142792000
H       -1.560073000     14.157408000     10.201435000
H       -0.701167000     12.384280000      6.086736000
H        0.129609000     16.385175000      4.742903000
H        6.440757000     15.622163000     11.670791000
H        3.480175000     18.746091000     11.709312000
H        9.863636000     18.254068000     11.374661000
H        9.939505000     14.700020000      8.939203000
H        5.938127000     15.085367000      6.304883000
H        6.706638000     19.220937000      7.133278000
C        1.051552000     17.577413000      7.512859000
C        2.079686000     16.827959000      8.393026000
H        1.635036000     16.491548000      9.350007000
H        2.404132000     15.898541000      7.899928000
H        0.214881000     16.931854000      7.185729000
H        0.571988000     18.359925000      8.139431000

11:
Al       7.447426000      8.969307000      9.661039000
N        8.182069000      7.422457000     10.643449000
N        7.846553000      9.392632000     11.542879000
C        8.302805000      8.155778000     11.747954000
C        5.256338000      9.639032000      7.823082000
H        5.446825000     10.713555000      8.003262000
H        4.194006000      9.571285000      7.529296000
C        8.875555000      7.662488000     13.028450000
C        7.577749000     10.377796000     12.503540000
C        8.782304000      6.186928000     10.362307000
C        5.552435000      8.826802000      9.114988000
H        5.322210000      7.755994000      8.946594000
H        4.888525000      9.121776000      9.948499000
C        7.009583000     10.088198000     13.753327000
C        9.796930000      8.444921000     13.732352000
H       10.083945000      9.423011000     13.341820000
C        6.745506000     11.115049000     14.655676000
H        6.304529000     10.874722000     15.624439000
C       10.100139000      5.880682000     10.732676000
C        7.843114000     11.713328000     12.169991000
C        8.494131000      6.411051000     13.523154000
H        7.780246000      5.804708000     12.962592000
C        8.045035000      5.247339000      9.627219000
C        7.023660000     12.441321000     14.324742000
H        6.809023000     13.241665000     15.033752000
C        7.566926000     12.735125000     13.074199000
H        7.781256000     13.769058000     12.799229000
C        8.611021000      4.022329000      9.283287000
H        8.026011000      3.298901000      8.712856000
C        9.027634000      5.948895000     14.723527000
C       10.339089000      7.970973000     14.924256000
C       10.654225000      4.649351000     10.392886000
H       11.680802000      4.425416000     10.687223000
C        9.915665000      3.713959000      9.668422000
H       10.356851000      2.753746000      9.399085000
C        9.952172000      6.726137000     15.421929000
H       10.373763000      6.359751000     16.359143000
Al       6.475336000      8.969300000      6.432107000
N        5.740697000      7.422447000      5.449706000
N        6.076213000      9.392618000      4.550264000
C        5.619926000      8.155767000      4.345205000
C        8.666425000      9.639031000      8.270060000
H        8.475939000     10.713552000      8.089876000
H        9.728757000      9.571284000      8.563846000
C        5.047080000      7.662458000      3.064757000
C        6.345041000     10.377797000      3.589620000
C        5.140457000      6.186924000      5.730858000
C        8.370327000      8.826794000      6.978158000
H        8.600550000      7.755987000      7.146557000
H        9.034237000      9.121764000      6.144646000
C        6.913366000     10.088259000      2.339888000
C        4.125509000      8.444793000      2.360998000
H        3.838413000      9.422831000      2.751599000
C        7.177471000     11.115142000      1.437583000
H        7.618569000     10.874859000      0.468864000
C        3.822624000      5.880686000      5.360481000
C        6.079585000     11.713311000      3.923170000
C        5.428575000      6.411073000      2.569977000
H        6.142599000      5.804797000      3.130434000
C        5.877716000      5.247333000      6.465955000
C        6.899196000     12.441391000      1.768509000
H        7.113858000     13.241760000      1.059534000
C        6.355796000     12.735140000      3.019006000
H        6.141383000     13.769055000      3.293975000
C        5.311718000      4.022330000      6.809893000
H        5.896719000      3.298902000      7.380331000
C        4.894984000      5.948890000      1.369653000
C        3.583262000      7.970816000      1.169147000
C        3.268525000      4.649361000      5.700277000
H        2.241949000      4.425432000      5.405934000
C        4.007073000      3.713969000      6.424753000
H        3.565878000      2.753761000      6.694094000
C        3.970271000      6.726045000      0.671385000
H        3.548608000      6.359635000     -0.265788000
H        2.859574000      8.577829000      0.623895000
H        5.197881000      4.976046000      0.980667000
H        3.231824000      6.618621000      4.816404000
H        6.902128000      5.494562000      6.753601000
H        5.646147000     11.930547000      4.901527000
H        7.156356000      9.056183000      2.084510000
H        8.276449000     11.930605000     11.191597000
H        6.766707000      9.056096000     14.008716000
H       11.062630000      8.578060000     15.469620000
H        8.724803000      4.976005000     15.112449000
H       10.690950000      6.618617000     11.276742000
H        7.020623000      5.494573000      9.339577000

INT-2:
Al      -0.941173000     -0.456006000     -0.160727000
N       -2.686882000     -0.781414000     -1.185366000
N       -2.407605000     -1.431432000      0.889975000
C       -3.247110000     -1.386695000     -0.141276000
C       -3.880503000     -1.288290000      2.860357000
C       -2.708385000     -1.729862000      2.225460000
C       -3.131525000     -0.781845000     -2.513861000
C       -1.763957000     -2.449517000      2.971543000
C       -4.630685000     -1.938623000     -0.128583000
C       -2.960251000      0.386566000     -3.270124000
C       -3.681590000     -1.915929000     -3.132863000
C       -4.876850000     -3.194349000      0.436384000
C       -4.109637000     -1.593011000      4.199127000
H       -5.027062000     -1.245632000      4.677095000
C       -1.996183000     -2.741846000      4.312904000
H       -1.250898000     -3.304534000      4.877336000
C       -3.173046000     -2.322180000      4.932321000
H       -3.355795000     -2.553387000      5.982292000
C       -6.170066000     -3.710576000      0.439952000
C       -3.351305000      0.428042000     -4.605788000
H       -3.212208000      1.346391000     -5.178430000
C       -5.681769000     -1.199119000     -0.680880000
C       -4.078964000     -1.863362000     -4.465879000
H       -4.507996000     -2.752204000     -4.931383000
C       -3.919512000     -0.693522000     -5.209203000
H       -4.227852000     -0.659756000     -6.254701000
C       -7.219776000     -2.968505000     -0.102640000
C       -6.976079000     -1.712065000     -0.658488000
H       -8.233524000     -3.371699000     -0.092315000
H       -4.052255000     -3.761042000      0.872764000
H       -5.479328000     -0.223888000     -1.127551000
H       -4.608029000     -0.700097000      2.299253000
H       -0.848125000     -2.778735000      2.477467000
H       -6.360563000     -4.692941000      0.873695000
H       -7.796690000     -1.131839000     -1.082039000
H       -2.519810000      1.261410000     -2.788537000
H       -3.790095000     -2.840404000     -2.563937000

INT-2':
Al       2.041957000      0.630784000      1.777460000
N        0.152308000      1.081538000      1.065205000
N        1.374119000     -0.526542000      0.215171000
C        0.280819000      0.213654000      0.064247000
C       -0.682263000      2.209906000      1.089392000
C       -0.872850000      3.043506000     -0.023808000
C       -0.663963000      0.091704000     -1.080856000
C        3.050616000     -1.990954000     -0.692878000
C        1.699834000     -1.726711000     -0.419669000
C        0.825079000     -1.146755000      3.760402000
H        1.759347000     -1.461667000      4.230508000
H        0.322761000     -0.279738000      4.198375000
C       -1.304092000      2.545718000      2.299982000
C        0.742285000     -2.707809000     -0.730672000
C        3.431480000     -3.194764000     -1.279670000
H        4.486648000     -3.380786000     -1.486501000
C       -2.043913000      0.122377000     -0.852951000
H       -2.420110000      0.257779000      0.163062000
C       -0.172700000     -0.069683000     -2.380706000
H        0.905352000     -0.101302000     -2.549123000
C        1.131494000     -3.904676000     -1.325330000
H        0.374412000     -4.653776000     -1.563244000
C       -1.694509000      4.163340000      0.070590000
H       -1.835278000      4.799427000     -0.804819000
C        2.475017000     -4.155909000     -1.605879000
H        2.774197000     -5.097108000     -2.068266000
C       -2.118116000      3.671707000      2.390138000
H       -2.596063000      3.916296000      3.340064000
C       -1.059387000     -0.190271000     -3.447366000
C       -2.926947000     -0.014714000     -1.921079000
C       -2.323614000      4.482522000      1.274179000
H       -2.962134000      5.363875000      1.343999000
C       -2.435653000     -0.167038000     -3.218019000
H       -3.128873000     -0.268044000     -4.054420000
H       -0.675185000     -0.308466000     -4.461247000
H       -4.002529000      0.003566000     -1.741363000
H       -0.308333000     -2.527622000     -0.497027000
H        3.793046000     -1.231473000     -0.440719000
H       -0.368351000      2.809763000     -0.962521000
H       -1.139399000      1.902323000      3.166050000
C        0.293876000     -1.816809000      2.733965000
H        0.784600000     -2.692548000      2.301146000
H       -0.645246000     -1.495328000      2.274927000

TS-5:
Al       2.190747000     17.720657000      6.320079000
N        0.566555000     18.397977000      5.489211000
N        1.787123000     16.783250000      4.669709000
C        0.738018000     17.578506000      4.442755000
C       -0.239238000     19.550255000      5.537493000
C       -0.342347000     20.448335000      4.465727000
C       -0.088368000     17.565322000      3.213955000
C        3.503607000     15.308372000      3.849354000
C        2.142074000     15.603017000      4.004043000
C        2.480318000     16.901953000      8.159947000
H        3.447427000     16.392895000      8.171583000
H        2.399587000     17.684979000      8.918623000
C       -0.925289000     19.825916000      6.726762000
C        1.187626000     14.683902000      3.541662000
C        3.902809000     14.127964000      3.227994000
H        4.966650000     13.914008000      3.113815000
C       -1.482511000     17.662748000      3.304245000
H       -1.953608000     17.759475000      4.283978000
C        0.522110000     17.440400000      1.959712000
H        1.608699000     17.359634000      1.895377000
C        1.596083000     13.511821000      2.911711000
H        0.843318000     12.806882000      2.555268000
C       -1.142915000     21.581762000      4.579321000
H       -1.216271000     22.271567000      3.737080000
C        2.952260000     13.227078000      2.749062000
H        3.265447000     12.304336000      2.259433000
C       -1.715828000     20.966956000      6.837053000
H       -2.245406000     21.167265000      7.769732000
C       -0.257246000     17.421366000      0.806377000
C       -2.257205000     17.633675000      2.147754000
C       -1.834365000     21.846704000      5.761566000
H       -2.455295000     22.739216000      5.846670000
C       -1.646480000     17.515792000      0.898723000
H       -2.255562000     17.496704000     -0.006201000
H        0.221894000     17.330188000     -0.169195000
H       -3.343033000     17.705045000      2.221856000
H        0.126870000     14.890865000      3.688066000
H        4.239286000     16.025918000      4.218091000
H        0.213928000     20.256433000      3.547342000
H       -0.831737000     19.124520000      7.557930000
C        1.313426000     16.219024000      7.705287000
H        1.397715000     15.224857000      7.261603000
H        0.324827000     16.532404000      8.044623000

INT-3:
Al       2.323996000     17.876055000      6.288404000
N        0.773486000     18.610833000      5.397298000
N        1.953267000     16.927300000      4.646143000
C        0.900646000     17.716337000      4.413127000
C       -0.068232000     19.736299000      5.442100000
C       -0.305774000     20.549375000      4.324932000
C        0.004318000     17.613812000      3.235517000
C        3.683505000     15.497373000      3.783577000
C        2.318689000     15.746897000      3.975115000
C        3.846601000     18.486821000      7.278599000
H        4.858852000     18.102552000      7.099325000
H        3.899034000     19.500041000      7.696513000
C       -0.645949000     20.075246000      6.672139000
C        1.380373000     14.799017000      3.543186000
C        4.102545000     14.330070000      3.150935000
H        5.168861000     14.149013000      3.008027000
C       -1.383266000     17.648822000      3.411084000
H       -1.798985000     17.758525000      4.414352000
C        0.549184000     17.482345000      1.953650000
H        1.632854000     17.448761000      1.827171000
C        1.807864000     13.639257000      2.902264000
H        1.068499000     12.909118000      2.569587000
C       -1.135025000     21.662032000      4.438072000
H       -1.313763000     22.286669000      3.561532000
C        3.167015000     13.399250000      2.700225000
H        3.495286000     12.485826000      2.203074000
C       -1.465603000     21.195678000      6.778561000
H       -1.909681000     21.447349000      7.742763000
C       -0.295264000     17.394701000      0.850061000
C       -2.222178000     17.544304000      2.304801000
C       -1.720616000     21.989814000      5.660926000
H       -2.364271000     22.866198000      5.744094000
C       -1.679319000     17.421582000      1.025275000
H       -2.338779000     17.346451000      0.159445000
H        0.128701000     17.299633000     -0.150190000
H       -3.303943000     17.564268000      2.441518000
H        0.317946000     14.969329000      3.720687000
H        4.405690000     16.236575000      4.135802000
H        0.168927000     20.312200000      3.372202000
H       -0.443539000     19.442103000      7.538267000
C        2.898878000     17.495806000      8.076364000
H        3.365372000     16.539847000      8.345661000
H        2.416479000     17.938554000      8.957132000

TS-6:
Al       2.103393000     17.679373000      6.510064000
N        0.542037000     18.441116000      5.498125000
N        1.869128000     16.882551000      4.744185000
C        0.782853000     17.619735000      4.482927000
C       -0.234381000     19.607307000      5.532600000
C       -0.630607000     20.329374000      4.393920000
C       -0.033912000     17.493132000      3.249609000
C        3.651052000     15.405432000      4.110799000
C        2.277916000     15.686340000      4.131667000
C        3.252666000     18.698956000      7.665178000
H        4.113844000     19.303249000      7.351785000
H        2.843187000     19.119923000      8.595078000
C       -0.571405000     20.115301000      6.797536000
C        1.381543000     14.741673000      3.608024000
C        4.120054000     14.219914000      3.553294000
H        5.192138000     14.017900000      3.545196000
C       -1.426645000     17.405897000      3.348115000
H       -1.901691000     17.459935000      4.329933000
C        0.588167000     17.438209000      1.998635000
H        1.676297000     17.496327000      1.934920000
C        1.860571000     13.561272000      3.044639000
H        1.151813000     12.837752000      2.638689000
C       -1.390572000     21.488564000      4.528268000
H       -1.689320000     22.033334000      3.631164000
C        3.228701000     13.294790000      3.009661000
H        3.597054000     12.366579000      2.571468000
C       -1.326269000     21.277021000      6.922019000
H       -1.574059000     21.651048000      7.916535000
C       -0.185337000     17.307877000      0.847761000
C       -2.193893000     17.258462000      2.195857000
C       -1.753458000     21.965299000      5.787137000
H       -2.345452000     22.876039000      5.882821000
C       -1.573987000     17.213705000      0.946063000
H       -2.176994000     17.104563000      0.043477000
H        0.297945000     17.272787000     -0.129253000
H       -3.279316000     17.184372000      2.271891000
H        0.307669000     14.927804000      3.647107000
H        4.338834000     16.132789000      4.544767000
H       -0.330094000     19.998980000      3.400860000
H       -0.208307000     19.595758000      7.685276000
C        3.503851000     17.128728000      7.728255000
H        4.487410000     16.848355000      7.321718000
H        3.398017000     16.682862000      8.728844000
C        0.098198000     16.790369000      8.113188000
C        0.449979000     15.749485000      7.345713000
H        0.677439000     17.058437000      9.002329000
H       -0.788904000     17.385868000      7.886949000
H        1.322735000     15.136262000      7.577099000
H       -0.139169000     15.472440000      6.466175000

INT-4:
Al       1.797670000     17.338246000      6.739369000
N        0.488264000     18.313377000      5.597320000
N        1.522017000     16.510975000      4.943582000
C        0.648048000     17.449713000      4.595111000
C       -0.098966000     19.586304000      5.498066000
C        0.312618000     20.507275000      4.523610000
C       -0.043340000     17.530223000      3.283426000
C        3.028527000     14.867478000      3.998086000
C        1.723281000     15.283563000      4.291510000
C        1.385079000     18.420858000      8.555965000
H        0.379324000     18.823262000      8.422958000
H        1.553232000     17.850213000      9.468931000
C       -1.093715000     19.961421000      6.410653000
C        0.649649000     14.444977000      3.957866000
C        3.254069000     13.639918000      3.378920000
H        4.275986000     13.329941000      3.154906000
C       -1.390927000     17.904486000      3.220185000
H       -1.929904000     18.139113000      4.139330000
C        0.652458000     17.233300000      2.105228000
H        1.701665000     16.938470000      2.157898000
C        0.881061000     13.224779000      3.328997000
H        0.035880000     12.584291000      3.071931000
C       -0.271238000     21.769448000      4.458330000
H        0.055778000     22.473835000      3.691842000
C        2.182692000     12.814875000      3.038558000
H        2.360672000     11.855306000      2.551746000
C       -1.665977000     21.230331000      6.347967000
H       -2.441171000     21.507372000      7.064120000
C        0.005507000     17.316859000      0.875266000
C       -2.036690000     17.973477000      1.988577000
C       -1.260138000     22.138427000      5.370821000
H       -1.711117000     23.130156000      5.320896000
C       -1.339264000     17.683331000      0.815759000
H       -1.845854000     17.743174000     -0.148695000
H        0.552956000     17.090847000     -0.040573000
H       -3.088385000     18.258990000      1.944183000
H       -0.366578000     14.761974000      4.198861000
H        3.858060000     15.531480000      4.245924000
H        1.094628000     20.219108000      3.818648000
H       -1.425443000     19.233961000      7.153379000
C        2.467816000     19.006477000      7.866038000
H        2.275079000     19.848673000      7.193375000
H        3.484826000     18.933545000      8.247596000
C        2.228449000     15.645867000      7.854602000
C        3.452332000     16.217047000      7.365091000
H        2.000622000     15.645515000      8.920080000
H        1.794125000     14.809757000      7.295717000
H        4.139434000     16.700281000      8.061186000
H        3.924854000     15.769310000      6.487837000

TS-7:
Al       2.051200000     17.361930000      6.587581000
N        0.551633000     18.253666000      5.582255000
N        1.585762000     16.477239000      4.864363000
C        0.676299000     17.405138000      4.568505000
C       -0.092767000     19.501994000      5.533484000
C        0.206262000     20.445279000      4.539982000
C       -0.056764000     17.506920000      3.280430000
C        3.166106000     14.831776000      4.095673000
C        1.839330000     15.276844000      4.190094000
C        1.877841000     18.704534000      8.333413000
H        0.907761000     19.198584000      8.243948000
H        2.141896000     18.379711000      9.338525000
C       -1.031688000     19.827057000      6.521375000
C        0.815216000     14.479718000      3.654769000
C        3.462021000     13.625730000      3.465675000
H        4.499613000     13.294222000      3.400728000
C       -1.422375000     17.812094000      3.269645000
H       -1.946353000     17.977234000      4.212503000
C        0.623647000     17.303110000      2.074358000
H        1.687386000     17.059097000      2.089570000
C        1.121486000     13.281693000      3.015428000
H        0.314455000     12.675251000      2.601007000
C       -0.436190000     21.680541000      4.528718000
H       -0.196731000     22.403680000      3.747543000
C        2.443562000     12.847573000      2.915786000
H        2.677236000     11.905112000      2.419344000
C       -1.664286000     21.068255000      6.510088000
H       -2.395067000     21.307527000      7.284215000
C       -0.058936000     17.411437000      0.865826000
C       -2.103656000     17.902842000      2.058488000
C       -1.372406000     21.998449000      5.512715000
H       -1.869957000     22.968906000      5.504062000
C       -1.422720000     17.706500000      0.856936000
H       -1.957042000     17.784374000     -0.091105000
H        0.474846000     17.259596000     -0.073072000
H       -3.169586000     18.133624000      2.052833000
H       -0.222300000     14.803673000      3.748740000
H        3.955577000     15.451810000      4.524372000
H        0.946379000     20.197192000      3.776954000
H       -1.262640000     19.083648000      7.286543000
C        2.914464000     19.013420000      7.394898000
H        2.723566000     19.818025000      6.675917000
H        3.955921000     18.914138000      7.704400000
C        1.577810000     16.133941000      8.243855000
C        2.843790000     15.800821000      7.628590000
H        1.483934000     16.371312000      9.301369000
H        0.685002000     15.641125000      7.835771000
H        3.756352000     15.960935000      8.207795000
H        2.873057000     14.944326000      6.946088000

12:
Al       0.812256000     -0.023944000      1.842109000
N       -0.488845000      0.875540000      0.683680000
N        0.708889000     -0.850038000      0.067683000
C       -0.219283000      0.029680000     -0.311359000
C       -1.224418000      2.069470000      0.635297000
C       -1.186990000      2.949911000     -0.456337000
C       -0.859962000      0.062053000     -1.651512000
C        2.448782000     -2.408692000     -0.490393000
C        1.102273000     -2.030108000     -0.581841000
C        2.607887000      0.103017000      3.866428000
H        3.235607000      0.646804000      4.591929000
H        3.141860000     -0.839277000      3.645200000
C       -1.983776000      2.413276000      1.762296000
C        0.203417000     -2.866016000     -1.261127000
C        2.892695000     -3.586563000     -1.084936000
H        3.944384000     -3.865917000     -1.005481000
C       -2.248357000      0.193574000     -1.758581000
H       -2.854087000      0.280023000     -0.854586000
C       -0.071557000     -0.039953000     -2.802335000
H        1.010311000     -0.150230000     -2.707727000
C        0.657693000     -4.037508000     -1.860943000
H       -0.052143000     -4.678138000     -2.386606000
C       -1.923837000      4.130904000     -0.425056000
H       -1.886534000      4.806155000     -1.281358000
C        2.001315000     -4.403400000     -1.780023000
H        2.348991000     -5.325390000     -2.247248000
C       -2.709664000      3.600668000      1.789051000
H       -3.296638000      3.852432000      2.673607000
C       -0.672839000     -0.001608000     -4.057688000
C       -2.845486000      0.214643000     -3.016371000
C       -2.690066000      4.462184000      0.692459000
H       -3.260055000      5.391673000      0.712218000
C       -2.058604000      0.121380000     -4.164933000
H       -2.528154000      0.144590000     -5.149433000
H       -0.058133000     -0.073895000     -4.955622000
H       -3.928623000      0.309986000     -3.100624000
H       -0.853243000     -2.600608000     -1.307005000
H        3.139016000     -1.758067000      0.050595000
H       -0.569934000      2.711432000     -1.323148000
H       -1.997287000      1.727878000      2.612299000
C        2.404554000      0.894076000      2.553916000
H        2.154111000      1.944553000      2.789834000
H        3.316164000      0.923701000      1.939184000
C        1.251259000     -0.257642000      4.504622000
C        0.347120000     -0.997116000      3.492018000
H        1.409300000     -0.838055000      5.428877000
H        0.759205000      0.682712000      4.813921000
H        0.670911000     -2.050602000      3.407137000
H       -0.704918000     -1.021333000      3.812088000
